# Supplementary material for: Enabling accurate and early detection of recently emerged SARS-CoV-2 variants of concern in wastewater
Source: Nat Commun. 2023 May 17;14:2834. doi: 10.1038/s41467-023-38184-3 (PMC10191095; doi:10.1038/s41467-023-38184-3)
Supplement: Supplementary file 4 — Supplementary Data 1 [file 41467_2023_38184_MOESM4_ESM.xlsx]

## Sheet: Supplementary Data 1
Date	Plant	Total AF (quasi-unique)	Total QU count	Number of quasi-unique mutations possible	Fraction of quasi-unique sites covered	WHO name
2021-02-23	WW	0	0	20	0	Gamma
2021-02-23	WO	0	0	20	1	Gamma
2021-02-23	WL	0	0	20	0	Gamma
2021-02-23	WD	0	0	20	0	Gamma
2021-02-23	WB	0	0	20	0	Gamma
2021-02-23	UB	0	0	20	0.85	Gamma
2021-02-23	TT	0	0	20	0.95	Gamma
2021-02-23	TC	0	0	20	1	Gamma
2021-02-23	SW	0	0	20	0	Gamma
2021-02-23	SS	0	0	20	0	Gamma
2021-02-23	SG	0	0	20	0.95	Gamma
2021-02-23	SE	0	0	20	0.95	Gamma
2021-02-23	SB	0	0	20	0	Gamma
2021-02-23	PTC	0	0	20	0	Gamma
2021-02-23	PT	0	0	20	0	Gamma
2021-02-23	NW	0	0	20	0	Gamma
2021-02-23	NTC	0	0	20	0	Gamma
2021-02-23	NO	0	0	20	0	Gamma
2021-02-23	NG	0	0	20	0.95	Gamma
2021-02-23	NE	0	0	20	0.95	Gamma
2021-02-23	MC	0	0	20	0	Gamma
2021-02-23	KWW	0	0	20	0	Gamma
2021-02-23	KW	0	0	20	1	Gamma
2021-02-23	KB	0	0	20	0	Gamma
2021-02-23	IV	0	0	20	0	Gamma
2021-02-23	IA	0	0	20	0	Gamma
2021-02-23	HO	0	0	20	0	Gamma
2021-02-23	GR	0	0	20	0	Gamma
2021-02-23	FC	0	0	20	0	Gamma
2021-02-23	EH	0	0	20	0	Gamma
2021-02-23	DI	0	0	20	0	Gamma
2021-02-23	CP	0	0	20	0	Gamma
2021-02-23	CD	0	0	20	0	Gamma
2021-02-23	CB	0	0	20	0	Gamma
2021-02-23	BW	0	0	20	0.95	Gamma
2021-02-23	BL	0	0	20	0	Gamma
2021-02-23	AS	0	0	20	0	Gamma
2021-02-23	76	0	0	20	0	Gamma
2021-02-23	69	0	0	20	0	Gamma
2021-02-23	47	0	0	20	0	Gamma
2021-02-23	23	0	0	20	0	Gamma
2021-02-23	203	0	0	20	0	Gamma
2021-02-23	111	0	0	20	1	Gamma
2021-02-23	WW	0	0	0	0	BA.1
2021-02-23	WO	0	0	0	0	BA.1
2021-02-23	WL	0	0	0	0	BA.1
2021-02-23	WD	0	0	0	0	BA.1
2021-02-23	WB	0	0	0	0	BA.1
2021-02-23	UB	0	0	0	0	BA.1
2021-02-23	TT	0	0	0	0	BA.1
2021-02-23	TC	0	0	0	0	BA.1
2021-02-23	SW	0	0	0	0	BA.1
2021-02-23	SS	0	0	0	0	BA.1
2021-02-23	SG	0	0	0	0	BA.1
2021-02-23	SE	0	0	0	0	BA.1
2021-02-23	SB	0	0	0	0	BA.1
2021-02-23	PTC	0	0	0	0	BA.1
2021-02-23	PT	0	0	0	0	BA.1
2021-02-23	NW	0	0	0	0	BA.1
2021-02-23	NTC	0	0	0	0	BA.1
2021-02-23	NO	0	0	0	0	BA.1
2021-02-23	NG	0	0	0	0	BA.1
2021-02-23	NE	0	0	0	0	BA.1
2021-02-23	MC	0	0	0	0	BA.1
2021-02-23	KWW	0	0	0	0	BA.1
2021-02-23	KW	0	0	0	0	BA.1
2021-02-23	KB	0	0	0	0	BA.1
2021-02-23	IV	0	0	0	0	BA.1
2021-02-23	IA	0	0	0	0	BA.1
2021-02-23	HO	0	0	0	0	BA.1
2021-02-23	GR	0	0	0	0	BA.1
2021-02-23	FC	0	0	0	0	BA.1
2021-02-23	EH	0	0	0	0	BA.1
2021-02-23	DI	0	0	0	0	BA.1
2021-02-23	CP	0	0	0	0	BA.1
2021-02-23	CD	0	0	0	0	BA.1
2021-02-23	CB	0	0	0	0	BA.1
2021-02-23	BW	0	0	0	0	BA.1
2021-02-23	BL	0	0	0	0	BA.1
2021-02-23	AS	0	0	0	0	BA.1
2021-02-23	76	0	0	0	0	BA.1
2021-02-23	69	0	0	0	0	BA.1
2021-02-23	47	0	0	0	0	BA.1
2021-02-23	23	0	0	0	0	BA.1
2021-02-23	203	0	0	0	0	BA.1
2021-02-23	111	0	0	0	0	BA.1
2021-02-23	WW	0	0	0	0	BA.2
2021-02-23	WO	0	0	0	0	BA.2
2021-02-23	WL	0	0	0	0	BA.2
2021-02-23	WD	0	0	0	0	BA.2
2021-02-23	WB	0	0	0	0	BA.2
2021-02-23	UB	0	0	0	0	BA.2
2021-02-23	TT	0	0	0	0	BA.2
2021-02-23	TC	0	0	0	0	BA.2
2021-02-23	SW	0	0	0	0	BA.2
2021-02-23	SS	0	0	0	0	BA.2
2021-02-23	SG	0	0	0	0	BA.2
2021-02-23	SE	0	0	0	0	BA.2
2021-02-23	SB	0	0	0	0	BA.2
2021-02-23	PTC	0	0	0	0	BA.2
2021-02-23	PT	0	0	0	0	BA.2
2021-02-23	NW	0	0	0	0	BA.2
2021-02-23	NTC	0	0	0	0	BA.2
2021-02-23	NO	0	0	0	0	BA.2
2021-02-23	NG	0	0	0	0	BA.2
2021-02-23	NE	0	0	0	0	BA.2
2021-02-23	MC	0	0	0	0	BA.2
2021-02-23	KWW	0	0	0	0	BA.2
2021-02-23	KW	0	0	0	0	BA.2
2021-02-23	KB	0	0	0	0	BA.2
2021-02-23	IV	0	0	0	0	BA.2
2021-02-23	IA	0	0	0	0	BA.2
2021-02-23	HO	0	0	0	0	BA.2
2021-02-23	GR	0	0	0	0	BA.2
2021-02-23	FC	0	0	0	0	BA.2
2021-02-23	EH	0	0	0	0	BA.2
2021-02-23	DI	0	0	0	0	BA.2
2021-02-23	CP	0	0	0	0	BA.2
2021-02-23	CD	0	0	0	0	BA.2
2021-02-23	CB	0	0	0	0	BA.2
2021-02-23	BW	0	0	0	0	BA.2
2021-02-23	BL	0	0	0	0	BA.2
2021-02-23	AS	0	0	0	0	BA.2
2021-02-23	76	0	0	0	0	BA.2
2021-02-23	69	0	0	0	0	BA.2
2021-02-23	47	0	0	0	0	BA.2
2021-02-23	23	0	0	0	0	BA.2
2021-02-23	203	0	0	0	0	BA.2
2021-02-23	111	0	0	0	0	BA.2
2021-02-23	WW	0	0	0	0	BA.3
2021-02-23	WO	0	0	0	0	BA.3
2021-02-23	WL	0	0	0	0	BA.3
2021-02-23	WD	0	0	0	0	BA.3
2021-02-23	WB	0	0	0	0	BA.3
2021-02-23	UB	0	0	0	0	BA.3
2021-02-23	TT	0	0	0	0	BA.3
2021-02-23	TC	0	0	0	0	BA.3
2021-02-23	SW	0	0	0	0	BA.3
2021-02-23	SS	0	0	0	0	BA.3
2021-02-23	SG	0	0	0	0	BA.3
2021-02-23	SE	0	0	0	0	BA.3
2021-02-23	SB	0	0	0	0	BA.3
2021-02-23	PTC	0	0	0	0	BA.3
2021-02-23	PT	0	0	0	0	BA.3
2021-02-23	NW	0	0	0	0	BA.3
2021-02-23	NTC	0	0	0	0	BA.3
2021-02-23	NO	0	0	0	0	BA.3
2021-02-23	NG	0	0	0	0	BA.3
2021-02-23	NE	0	0	0	0	BA.3
2021-02-23	MC	0	0	0	0	BA.3
2021-02-23	KWW	0	0	0	0	BA.3
2021-02-23	KW	0	0	0	0	BA.3
2021-02-23	KB	0	0	0	0	BA.3
2021-02-23	IV	0	0	0	0	BA.3
2021-02-23	IA	0	0	0	0	BA.3
2021-02-23	HO	0	0	0	0	BA.3
2021-02-23	GR	0	0	0	0	BA.3
2021-02-23	FC	0	0	0	0	BA.3
2021-02-23	EH	0	0	0	0	BA.3
2021-02-23	DI	0	0	0	0	BA.3
2021-02-23	CP	0	0	0	0	BA.3
2021-02-23	CD	0	0	0	0	BA.3
2021-02-23	CB	0	0	0	0	BA.3
2021-02-23	BW	0	0	0	0	BA.3
2021-02-23	BL	0	0	0	0	BA.3
2021-02-23	AS	0	0	0	0	BA.3
2021-02-23	76	0	0	0	0	BA.3
2021-02-23	69	0	0	0	0	BA.3
2021-02-23	47	0	0	0	0	BA.3
2021-02-23	23	0	0	0	0	BA.3
2021-02-23	203	0	0	0	0	BA.3
2021-02-23	111	0	0	0	0	BA.3
2021-02-23	WW	0	0	0	0	BA.4
2021-02-23	WO	0	0	0	0	BA.4
2021-02-23	WL	0	0	0	0	BA.4
2021-02-23	WD	0	0	0	0	BA.4
2021-02-23	WB	0	0	0	0	BA.4
2021-02-23	UB	0	0	0	0	BA.4
2021-02-23	TT	0	0	0	0	BA.4
2021-02-23	TC	0	0	0	0	BA.4
2021-02-23	SW	0	0	0	0	BA.4
2021-02-23	SS	0	0	0	0	BA.4
2021-02-23	SG	0	0	0	0	BA.4
2021-02-23	SE	0	0	0	0	BA.4
2021-02-23	SB	0	0	0	0	BA.4
2021-02-23	PTC	0	0	0	0	BA.4
2021-02-23	PT	0	0	0	0	BA.4
2021-02-23	NW	0	0	0	0	BA.4
2021-02-23	NTC	0	0	0	0	BA.4
2021-02-23	NO	0	0	0	0	BA.4
2021-02-23	NG	0	0	0	0	BA.4
2021-02-23	NE	0	0	0	0	BA.4
2021-02-23	MC	0	0	0	0	BA.4
2021-02-23	KWW	0	0	0	0	BA.4
2021-02-23	KW	0	0	0	0	BA.4
2021-02-23	KB	0	0	0	0	BA.4
2021-02-23	IV	0	0	0	0	BA.4
2021-02-23	IA	0	0	0	0	BA.4
2021-02-23	HO	0	0	0	0	BA.4
2021-02-23	GR	0	0	0	0	BA.4
2021-02-23	FC	0	0	0	0	BA.4
2021-02-23	EH	0	0	0	0	BA.4
2021-02-23	DI	0	0	0	0	BA.4
2021-02-23	CP	0	0	0	0	BA.4
2021-02-23	CD	0	0	0	0	BA.4
2021-02-23	CB	0	0	0	0	BA.4
2021-02-23	BW	0	0	0	0	BA.4
2021-02-23	BL	0	0	0	0	BA.4
2021-02-23	AS	0	0	0	0	BA.4
2021-02-23	76	0	0	0	0	BA.4
2021-02-23	69	0	0	0	0	BA.4
2021-02-23	47	0	0	0	0	BA.4
2021-02-23	23	0	0	0	0	BA.4
2021-02-23	203	0	0	0	0	BA.4
2021-02-23	111	0	0	0	0	BA.4
2021-02-23	WW	0	0	0	0	BA.5
2021-02-23	WO	0	0	0	0	BA.5
2021-02-23	WL	0	0	0	0	BA.5
2021-02-23	WD	0	0	0	0	BA.5
2021-02-23	WB	0	0	0	0	BA.5
2021-02-23	UB	0	0	0	0	BA.5
2021-02-23	TT	0	0	0	0	BA.5
2021-02-23	TC	0	0	0	0	BA.5
2021-02-23	SW	0	0	0	0	BA.5
2021-02-23	SS	0	0	0	0	BA.5
2021-02-23	SG	0	0	0	0	BA.5
2021-02-23	SE	0	0	0	0	BA.5
2021-02-23	SB	0	0	0	0	BA.5
2021-02-23	PTC	0	0	0	0	BA.5
2021-02-23	PT	0	0	0	0	BA.5
2021-02-23	NW	0	0	0	0	BA.5
2021-02-23	NTC	0	0	0	0	BA.5
2021-02-23	NO	0	0	0	0	BA.5
2021-02-23	NG	0	0	0	0	BA.5
2021-02-23	NE	0	0	0	0	BA.5
2021-02-23	MC	0	0	0	0	BA.5
2021-02-23	KWW	0	0	0	0	BA.5
2021-02-23	KW	0	0	0	0	BA.5
2021-02-23	KB	0	0	0	0	BA.5
2021-02-23	IV	0	0	0	0	BA.5
2021-02-23	IA	0	0	0	0	BA.5
2021-02-23	HO	0	0	0	0	BA.5
2021-02-23	GR	0	0	0	0	BA.5
2021-02-23	FC	0	0	0	0	BA.5
2021-02-23	EH	0	0	0	0	BA.5
2021-02-23	DI	0	0	0	0	BA.5
2021-02-23	CP	0	0	0	0	BA.5
2021-02-23	CD	0	0	0	0	BA.5
2021-02-23	CB	0	0	0	0	BA.5
2021-02-23	BW	0	0	0	0	BA.5
2021-02-23	BL	0	0	0	0	BA.5
2021-02-23	AS	0	0	0	0	BA.5
2021-02-23	76	0	0	0	0	BA.5
2021-02-23	69	0	0	0	0	BA.5
2021-02-23	47	0	0	0	0	BA.5
2021-02-23	23	0	0	0	0	BA.5
2021-02-23	203	0	0	0	0	BA.5
2021-02-23	111	0	0	0	0	BA.5
2021-02-23	WW	0	0	2	0	Zeta
2021-02-23	WO	0	0	2	1	Zeta
2021-02-23	WL	0	0	2	0	Zeta
2021-02-23	WD	0	0	2	0	Zeta
2021-02-23	WB	0	0	2	0	Zeta
2021-02-23	UB	0	0	2	1	Zeta
2021-02-23	TT	0	0	2	1	Zeta
2021-02-23	TC	0	0	2	1	Zeta
2021-02-23	SW	0	0	2	0	Zeta
2021-02-23	SS	0	0	2	0	Zeta
2021-02-23	SG	0	0	2	1	Zeta
2021-02-23	SE	0	0	2	1	Zeta
2021-02-23	SB	0	0	2	0	Zeta
2021-02-23	PTC	0	0	2	0	Zeta
2021-02-23	PT	0	0	2	0	Zeta
2021-02-23	NW	0	0	2	0	Zeta
2021-02-23	NTC	0	0	2	0	Zeta
2021-02-23	NO	0	0	2	0	Zeta
2021-02-23	NG	0	0	2	1	Zeta
2021-02-23	NE	0	0	2	1	Zeta
2021-02-23	MC	0	0	2	0	Zeta
2021-02-23	KWW	0	0	2	0	Zeta
2021-02-23	KW	0	0	2	1	Zeta
2021-02-23	KB	0	0	2	0	Zeta
2021-02-23	IV	0	0	2	0	Zeta
2021-02-23	IA	0	0	2	0	Zeta
2021-02-23	HO	0	0	2	0	Zeta
2021-02-23	GR	0	0	2	0	Zeta
2021-02-23	FC	0	0	2	0	Zeta
2021-02-23	EH	0	0	2	0	Zeta
2021-02-23	DI	0	0	2	0	Zeta
2021-02-23	CP	0	0	2	0	Zeta
2021-02-23	CD	0	0	2	0	Zeta
2021-02-23	CB	0	0	2	0	Zeta
2021-02-23	BW	0	0	2	1	Zeta
2021-02-23	BL	0	0	2	0	Zeta
2021-02-23	AS	0	0	2	0	Zeta
2021-02-23	76	0	0	2	0	Zeta
2021-02-23	69	0	0	2	0	Zeta
2021-02-23	47	0	0	2	0	Zeta
2021-02-23	23	0	0	2	0	Zeta
2021-02-23	203	0	0	2	0	Zeta
2021-02-23	111	0	0	2	1	Zeta
2021-02-23	WW	0	0	20	0	Lambda
2021-02-23	WO	0	0	20	1	Lambda
2021-02-23	WL	0	0	20	0	Lambda
2021-02-23	WD	0	0	20	0	Lambda
2021-02-23	WB	0	0	20	0	Lambda
2021-02-23	UB	0	0	20	1	Lambda
2021-02-23	TT	0	0	20	1	Lambda
2021-02-23	TC	0	0	20	1	Lambda
2021-02-23	SW	0	0	20	0	Lambda
2021-02-23	SS	0	0	20	0	Lambda
2021-02-23	SG	0	0	20	1	Lambda
2021-02-23	SE	0	0	20	1	Lambda
2021-02-23	SB	0	0	20	0	Lambda
2021-02-23	PTC	0	0	20	0	Lambda
2021-02-23	PT	0	0	20	0	Lambda
2021-02-23	NW	0	0	20	0	Lambda
2021-02-23	NTC	0	0	20	0	Lambda
2021-02-23	NO	0	0	20	0	Lambda
2021-02-23	NG	0	0	20	0.4	Lambda
2021-02-23	NE	0	0	20	1	Lambda
2021-02-23	MC	0	0	20	0	Lambda
2021-02-23	KWW	0	0	20	0	Lambda
2021-02-23	KW	0	0	20	1	Lambda
2021-02-23	KB	0	0	20	0	Lambda
2021-02-23	IV	0	0	20	0	Lambda
2021-02-23	IA	0	0	20	0	Lambda
2021-02-23	HO	0	0	20	0	Lambda
2021-02-23	GR	0	0	20	0	Lambda
2021-02-23	FC	0	0	20	0	Lambda
2021-02-23	EH	0	0	20	0	Lambda
2021-02-23	DI	0	0	20	0	Lambda
2021-02-23	CP	0	0	20	0	Lambda
2021-02-23	CD	0	0	20	0	Lambda
2021-02-23	CB	0	0	20	0	Lambda
2021-02-23	BW	0	0	20	1	Lambda
2021-02-23	BL	0	0	20	0	Lambda
2021-02-23	AS	0	0	20	0	Lambda
2021-02-23	76	0	0	20	0	Lambda
2021-02-23	69	0	0	20	0	Lambda
2021-02-23	47	0	0	20	0	Lambda
2021-02-23	23	0	0	20	0	Lambda
2021-02-23	203	0	0	20	0	Lambda
2021-02-23	111	0	0	20	1	Lambda
2021-03-01	WW	0	0	28	0.464286	Gamma
2021-03-01	WO	0	0	28	0.857143	Gamma
2021-03-01	WL	0	0	28	0.107143	Gamma
2021-03-01	WD	0	0	28	0.321429	Gamma
2021-03-01	WB	0	0	28	0.535714	Gamma
2021-03-01	UB	0	0	28	0.857143	Gamma
2021-03-01	TT	0	0	28	0.571429	Gamma
2021-03-01	TC	0	0	28	0.714286	Gamma
2021-03-01	SW	0	0	28	0.857143	Gamma
2021-03-01	SS	0	0	28	0.714286	Gamma
2021-03-01	SG	0	0	28	0.857143	Gamma
2021-03-01	SE	0	0	28	0.678571	Gamma
2021-03-01	SB	0	0	28	0.607143	Gamma
2021-03-01	PTC	0	0	28	0	Gamma
2021-03-01	PT	0	0	28	0.642857	Gamma
2021-03-01	NW	0	0	28	0.178571	Gamma
2021-03-01	NTC	0	0	28	0	Gamma
2021-03-01	NO	0	0	28	0.642857	Gamma
2021-03-01	NG	0	0	28	0.678571	Gamma
2021-03-01	NE	0	0	28	0.357143	Gamma
2021-03-01	MC	0	0	28	0.107143	Gamma
2021-03-01	KWW	0	0	28	0.892857	Gamma
2021-03-01	KW	0	0	28	0.678571	Gamma
2021-03-01	KB	0	0	28	0.285714	Gamma
2021-03-01	IV	0	0	28	0.785714	Gamma
2021-03-01	IA	0	0	28	0.5	Gamma
2021-03-01	HO	0	0	28	0.571429	Gamma
2021-03-01	GR	0	0	28	0.857143	Gamma
2021-03-01	FC	0	0	28	0.392857	Gamma
2021-03-01	EH	0	0	28	0.75	Gamma
2021-03-01	DI	0	0	28	0	Gamma
2021-03-01	CP	0	0	28	0.464286	Gamma
2021-03-01	CD	0	0	28	0.892857	Gamma
2021-03-01	CB	0	0	28	0.75	Gamma
2021-03-01	BW	0	0	28	0.75	Gamma
2021-03-01	BL	0	0	28	0	Gamma
2021-03-01	AS	0	0	28	0.678571	Gamma
2021-03-01	76	0	0	28	0.75	Gamma
2021-03-01	69	0	0	28	0.714286	Gamma
2021-03-01	47	0	0	28	0.857143	Gamma
2021-03-01	23	0	0	28	0.785714	Gamma
2021-03-01	203	0	0	28	0.642857	Gamma
2021-03-01	111	0	0	28	0.785714	Gamma
2021-03-01	WW	0	0	0	0	BA.1
2021-03-01	WO	0	0	0	0	BA.1
2021-03-01	WL	0	0	0	0	BA.1
2021-03-01	WD	0	0	0	0	BA.1
2021-03-01	WB	0	0	0	0	BA.1
2021-03-01	UB	0	0	0	0	BA.1
2021-03-01	TT	0	0	0	0	BA.1
2021-03-01	TC	0	0	0	0	BA.1
2021-03-01	SW	0	0	0	0	BA.1
2021-03-01	SS	0	0	0	0	BA.1
2021-03-01	SG	0	0	0	0	BA.1
2021-03-01	SE	0	0	0	0	BA.1
2021-03-01	SB	0	0	0	0	BA.1
2021-03-01	PTC	0	0	0	0	BA.1
2021-03-01	PT	0	0	0	0	BA.1
2021-03-01	NW	0	0	0	0	BA.1
2021-03-01	NTC	0	0	0	0	BA.1
2021-03-01	NO	0	0	0	0	BA.1
2021-03-01	NG	0	0	0	0	BA.1
2021-03-01	NE	0	0	0	0	BA.1
2021-03-01	MC	0	0	0	0	BA.1
2021-03-01	KWW	0	0	0	0	BA.1
2021-03-01	KW	0	0	0	0	BA.1
2021-03-01	KB	0	0	0	0	BA.1
2021-03-01	IV	0	0	0	0	BA.1
2021-03-01	IA	0	0	0	0	BA.1
2021-03-01	HO	0	0	0	0	BA.1
2021-03-01	GR	0	0	0	0	BA.1
2021-03-01	FC	0	0	0	0	BA.1
2021-03-01	EH	0	0	0	0	BA.1
2021-03-01	DI	0	0	0	0	BA.1
2021-03-01	CP	0	0	0	0	BA.1
2021-03-01	CD	0	0	0	0	BA.1
2021-03-01	CB	0	0	0	0	BA.1
2021-03-01	BW	0	0	0	0	BA.1
2021-03-01	BL	0	0	0	0	BA.1
2021-03-01	AS	0	0	0	0	BA.1
2021-03-01	76	0	0	0	0	BA.1
2021-03-01	69	0	0	0	0	BA.1
2021-03-01	47	0	0	0	0	BA.1
2021-03-01	23	0	0	0	0	BA.1
2021-03-01	203	0	0	0	0	BA.1
2021-03-01	111	0	0	0	0	BA.1
2021-03-01	WW	0	0	0	0	BA.2
2021-03-01	WO	0	0	0	0	BA.2
2021-03-01	WL	0	0	0	0	BA.2
2021-03-01	WD	0	0	0	0	BA.2
2021-03-01	WB	0	0	0	0	BA.2
2021-03-01	UB	0	0	0	0	BA.2
2021-03-01	TT	0	0	0	0	BA.2
2021-03-01	TC	0	0	0	0	BA.2
2021-03-01	SW	0	0	0	0	BA.2
2021-03-01	SS	0	0	0	0	BA.2
2021-03-01	SG	0	0	0	0	BA.2
2021-03-01	SE	0	0	0	0	BA.2
2021-03-01	SB	0	0	0	0	BA.2
2021-03-01	PTC	0	0	0	0	BA.2
2021-03-01	PT	0	0	0	0	BA.2
2021-03-01	NW	0	0	0	0	BA.2
2021-03-01	NTC	0	0	0	0	BA.2
2021-03-01	NO	0	0	0	0	BA.2
2021-03-01	NG	0	0	0	0	BA.2
2021-03-01	NE	0	0	0	0	BA.2
2021-03-01	MC	0	0	0	0	BA.2
2021-03-01	KWW	0	0	0	0	BA.2
2021-03-01	KW	0	0	0	0	BA.2
2021-03-01	KB	0	0	0	0	BA.2
2021-03-01	IV	0	0	0	0	BA.2
2021-03-01	IA	0	0	0	0	BA.2
2021-03-01	HO	0	0	0	0	BA.2
2021-03-01	GR	0	0	0	0	BA.2
2021-03-01	FC	0	0	0	0	BA.2
2021-03-01	EH	0	0	0	0	BA.2
2021-03-01	DI	0	0	0	0	BA.2
2021-03-01	CP	0	0	0	0	BA.2
2021-03-01	CD	0	0	0	0	BA.2
2021-03-01	CB	0	0	0	0	BA.2
2021-03-01	BW	0	0	0	0	BA.2
2021-03-01	BL	0	0	0	0	BA.2
2021-03-01	AS	0	0	0	0	BA.2
2021-03-01	76	0	0	0	0	BA.2
2021-03-01	69	0	0	0	0	BA.2
2021-03-01	47	0	0	0	0	BA.2
2021-03-01	23	0	0	0	0	BA.2
2021-03-01	203	0	0	0	0	BA.2
2021-03-01	111	0	0	0	0	BA.2
2021-03-01	WW	0	0	0	0	BA.3
2021-03-01	WO	0	0	0	0	BA.3
2021-03-01	WL	0	0	0	0	BA.3
2021-03-01	WD	0	0	0	0	BA.3
2021-03-01	WB	0	0	0	0	BA.3
2021-03-01	UB	0	0	0	0	BA.3
2021-03-01	TT	0	0	0	0	BA.3
2021-03-01	TC	0	0	0	0	BA.3
2021-03-01	SW	0	0	0	0	BA.3
2021-03-01	SS	0	0	0	0	BA.3
2021-03-01	SG	0	0	0	0	BA.3
2021-03-01	SE	0	0	0	0	BA.3
2021-03-01	SB	0	0	0	0	BA.3
2021-03-01	PTC	0	0	0	0	BA.3
2021-03-01	PT	0	0	0	0	BA.3
2021-03-01	NW	0	0	0	0	BA.3
2021-03-01	NTC	0	0	0	0	BA.3
2021-03-01	NO	0	0	0	0	BA.3
2021-03-01	NG	0	0	0	0	BA.3
2021-03-01	NE	0	0	0	0	BA.3
2021-03-01	MC	0	0	0	0	BA.3
2021-03-01	KWW	0	0	0	0	BA.3
2021-03-01	KW	0	0	0	0	BA.3
2021-03-01	KB	0	0	0	0	BA.3
2021-03-01	IV	0	0	0	0	BA.3
2021-03-01	IA	0	0	0	0	BA.3
2021-03-01	HO	0	0	0	0	BA.3
2021-03-01	GR	0	0	0	0	BA.3
2021-03-01	FC	0	0	0	0	BA.3
2021-03-01	EH	0	0	0	0	BA.3
2021-03-01	DI	0	0	0	0	BA.3
2021-03-01	CP	0	0	0	0	BA.3
2021-03-01	CD	0	0	0	0	BA.3
2021-03-01	CB	0	0	0	0	BA.3
2021-03-01	BW	0	0	0	0	BA.3
2021-03-01	BL	0	0	0	0	BA.3
2021-03-01	AS	0	0	0	0	BA.3
2021-03-01	76	0	0	0	0	BA.3
2021-03-01	69	0	0	0	0	BA.3
2021-03-01	47	0	0	0	0	BA.3
2021-03-01	23	0	0	0	0	BA.3
2021-03-01	203	0	0	0	0	BA.3
2021-03-01	111	0	0	0	0	BA.3
2021-03-01	WW	0	0	0	0	BA.4
2021-03-01	WO	0	0	0	0	BA.4
2021-03-01	WL	0	0	0	0	BA.4
2021-03-01	WD	0	0	0	0	BA.4
2021-03-01	WB	0	0	0	0	BA.4
2021-03-01	UB	0	0	0	0	BA.4
2021-03-01	TT	0	0	0	0	BA.4
2021-03-01	TC	0	0	0	0	BA.4
2021-03-01	SW	0	0	0	0	BA.4
2021-03-01	SS	0	0	0	0	BA.4
2021-03-01	SG	0	0	0	0	BA.4
2021-03-01	SE	0	0	0	0	BA.4
2021-03-01	SB	0	0	0	0	BA.4
2021-03-01	PTC	0	0	0	0	BA.4
2021-03-01	PT	0	0	0	0	BA.4
2021-03-01	NW	0	0	0	0	BA.4
2021-03-01	NTC	0	0	0	0	BA.4
2021-03-01	NO	0	0	0	0	BA.4
2021-03-01	NG	0	0	0	0	BA.4
2021-03-01	NE	0	0	0	0	BA.4
2021-03-01	MC	0	0	0	0	BA.4
2021-03-01	KWW	0	0	0	0	BA.4
2021-03-01	KW	0	0	0	0	BA.4
2021-03-01	KB	0	0	0	0	BA.4
2021-03-01	IV	0	0	0	0	BA.4
2021-03-01	IA	0	0	0	0	BA.4
2021-03-01	HO	0	0	0	0	BA.4
2021-03-01	GR	0	0	0	0	BA.4
2021-03-01	FC	0	0	0	0	BA.4
2021-03-01	EH	0	0	0	0	BA.4
2021-03-01	DI	0	0	0	0	BA.4
2021-03-01	CP	0	0	0	0	BA.4
2021-03-01	CD	0	0	0	0	BA.4
2021-03-01	CB	0	0	0	0	BA.4
2021-03-01	BW	0	0	0	0	BA.4
2021-03-01	BL	0	0	0	0	BA.4
2021-03-01	AS	0	0	0	0	BA.4
2021-03-01	76	0	0	0	0	BA.4
2021-03-01	69	0	0	0	0	BA.4
2021-03-01	47	0	0	0	0	BA.4
2021-03-01	23	0	0	0	0	BA.4
2021-03-01	203	0	0	0	0	BA.4
2021-03-01	111	0	0	0	0	BA.4
2021-03-01	WW	0	0	0	0	BA.5
2021-03-01	WO	0	0	0	0	BA.5
2021-03-01	WL	0	0	0	0	BA.5
2021-03-01	WD	0	0	0	0	BA.5
2021-03-01	WB	0	0	0	0	BA.5
2021-03-01	UB	0	0	0	0	BA.5
2021-03-01	TT	0	0	0	0	BA.5
2021-03-01	TC	0	0	0	0	BA.5
2021-03-01	SW	0	0	0	0	BA.5
2021-03-01	SS	0	0	0	0	BA.5
2021-03-01	SG	0	0	0	0	BA.5
2021-03-01	SE	0	0	0	0	BA.5
2021-03-01	SB	0	0	0	0	BA.5
2021-03-01	PTC	0	0	0	0	BA.5
2021-03-01	PT	0	0	0	0	BA.5
2021-03-01	NW	0	0	0	0	BA.5
2021-03-01	NTC	0	0	0	0	BA.5
2021-03-01	NO	0	0	0	0	BA.5
2021-03-01	NG	0	0	0	0	BA.5
2021-03-01	NE	0	0	0	0	BA.5
2021-03-01	MC	0	0	0	0	BA.5
2021-03-01	KWW	0	0	0	0	BA.5
2021-03-01	KW	0	0	0	0	BA.5
2021-03-01	KB	0	0	0	0	BA.5
2021-03-01	IV	0	0	0	0	BA.5
2021-03-01	IA	0	0	0	0	BA.5
2021-03-01	HO	0	0	0	0	BA.5
2021-03-01	GR	0	0	0	0	BA.5
2021-03-01	FC	0	0	0	0	BA.5
2021-03-01	EH	0	0	0	0	BA.5
2021-03-01	DI	0	0	0	0	BA.5
2021-03-01	CP	0	0	0	0	BA.5
2021-03-01	CD	0	0	0	0	BA.5
2021-03-01	CB	0	0	0	0	BA.5
2021-03-01	BW	0	0	0	0	BA.5
2021-03-01	BL	0	0	0	0	BA.5
2021-03-01	AS	0	0	0	0	BA.5
2021-03-01	76	0	0	0	0	BA.5
2021-03-01	69	0	0	0	0	BA.5
2021-03-01	47	0	0	0	0	BA.5
2021-03-01	23	0	0	0	0	BA.5
2021-03-01	203	0	0	0	0	BA.5
2021-03-01	111	0	0	0	0	BA.5
2021-03-01	WW	0	0	3	0.333333	Zeta
2021-03-01	WO	0	0	3	1	Zeta
2021-03-01	WL	0	0	3	0	Zeta
2021-03-01	WD	0	0	3	0.333333	Zeta
2021-03-01	WB	0	0	3	0.333333	Zeta
2021-03-01	UB	0	0	3	0.666667	Zeta
2021-03-01	TT	0	0	3	0.333333	Zeta
2021-03-01	TC	0	0	3	0.666667	Zeta
2021-03-01	SW	0	0	3	1	Zeta
2021-03-01	SS	0	0	3	1	Zeta
2021-03-01	SG	0	0	3	1	Zeta
2021-03-01	SE	0	0	3	0.666667	Zeta
2021-03-01	SB	0	0	3	0.333333	Zeta
2021-03-01	PTC	0	0	3	0	Zeta
2021-03-01	PT	0	0	3	0.666667	Zeta
2021-03-01	NW	0	0	3	0.333333	Zeta
2021-03-01	NTC	0	0	3	0	Zeta
2021-03-01	NO	0	0	3	1	Zeta
2021-03-01	NG	0	0	3	0.333333	Zeta
2021-03-01	NE	0	0	3	0.333333	Zeta
2021-03-01	MC	0	0	3	0	Zeta
2021-03-01	KWW	0	0	3	1	Zeta
2021-03-01	KW	0	0	3	0.666667	Zeta
2021-03-01	KB	0	0	3	0	Zeta
2021-03-01	IV	0	0	3	0.666667	Zeta
2021-03-01	IA	0	0	3	0.333333	Zeta
2021-03-01	HO	0	0	3	0.333333	Zeta
2021-03-01	GR	0	0	3	0.666667	Zeta
2021-03-01	FC	0	0	3	0.666667	Zeta
2021-03-01	EH	0	0	3	1	Zeta
2021-03-01	DI	0	0	3	0	Zeta
2021-03-01	CP	0	0	3	0.666667	Zeta
2021-03-01	CD	0	0	3	1	Zeta
2021-03-01	CB	0	0	3	0.666667	Zeta
2021-03-01	BW	0	0	3	1	Zeta
2021-03-01	BL	0	0	3	0	Zeta
2021-03-01	AS	0	0	3	0.666667	Zeta
2021-03-01	76	0	0	3	0.666667	Zeta
2021-03-01	69	0	0	3	0.666667	Zeta
2021-03-01	47	0	0	3	0.666667	Zeta
2021-03-01	23	0	0	3	0.666667	Zeta
2021-03-01	203	0	0	3	1	Zeta
2021-03-01	111	0	0	3	1	Zeta
2021-03-01	WW	0	0	19	0.105263	Lambda
2021-03-01	WO	0	0	19	1	Lambda
2021-03-01	WL	0	0	19	0	Lambda
2021-03-01	WD	0	0	19	0.0526316	Lambda
2021-03-01	WB	0	0	19	0.105263	Lambda
2021-03-01	UB	0	0	19	1	Lambda
2021-03-01	TT	0	0	19	0.789474	Lambda
2021-03-01	TC	0	0	19	1	Lambda
2021-03-01	SW	0	0	19	1	Lambda
2021-03-01	SS	0	0	19	0.947368	Lambda
2021-03-01	SG	0	0	19	0.368421	Lambda
2021-03-01	SE	0	0	19	0.315789	Lambda
2021-03-01	SB	0	0	19	0.263158	Lambda
2021-03-01	PTC	0	0	19	0	Lambda
2021-03-01	PT	0	0	19	0.368421	Lambda
2021-03-01	NW	0	0	19	0.105263	Lambda
2021-03-01	NTC	0	0	19	0	Lambda
2021-03-01	NO	0	0	19	0.315789	Lambda
2021-03-01	NG	0	0	19	0.263158	Lambda
2021-03-01	NE	0	0	19	0.263158	Lambda
2021-03-01	MC	0	0	19	0	Lambda
2021-03-01	KWW	0	0	19	1	Lambda
2021-03-01	KW	0	0	19	0.368421	Lambda
2021-03-01	KB	0	0	19	0.0526316	Lambda
2021-03-01	IV	0	0	19	1	Lambda
2021-03-01	IA	0	0	19	0.315789	Lambda
2021-03-01	HO	0	0	19	0.105263	Lambda
2021-03-01	GR	0	0	19	1	Lambda
2021-03-01	FC	0	0	19	0.105263	Lambda
2021-03-01	EH	0	0	19	0.947368	Lambda
2021-03-01	DI	0	0	19	0	Lambda
2021-03-01	CP	0	0	19	0.315789	Lambda
2021-03-01	CD	0	0	19	1	Lambda
2021-03-01	CB	0	0	19	1	Lambda
2021-03-01	BW	0	0	19	1	Lambda
2021-03-01	BL	0	0	19	0	Lambda
2021-03-01	AS	0	0	19	1	Lambda
2021-03-01	76	0	0	19	1	Lambda
2021-03-01	69	0	0	19	1	Lambda
2021-03-01	47	0	0	19	1	Lambda
2021-03-01	23	0	0	19	0.315789	Lambda
2021-03-01	203	0	0	19	0.684211	Lambda
2021-03-01	111	0	0	19	0.368421	Lambda
2021-03-08	WW	0	0	24	0	Gamma
2021-03-08	WO	0	0	24	1	Gamma
2021-03-08	WL	0	0	24	0.916667	Gamma
2021-03-08	WD	0	0	24	0.291667	Gamma
2021-03-08	WB	0	0	24	0	Gamma
2021-03-08	UB	0	0	24	0	Gamma
2021-03-08	TT	0	0	24	0	Gamma
2021-03-08	TC	0	0	24	0	Gamma
2021-03-08	SW	0	0	24	0	Gamma
2021-03-08	SS	0	0	24	0	Gamma
2021-03-08	SG	0	0	24	0	Gamma
2021-03-08	SE	0	0	24	0.875	Gamma
2021-03-08	SB	0	0	24	0	Gamma
2021-03-08	PTC	0	0	24	0	Gamma
2021-03-08	PT	0	0	24	0	Gamma
2021-03-08	NW	0	0	24	0	Gamma
2021-03-08	NTC	0	0	24	0	Gamma
2021-03-08	NO	0	0	24	0.458333	Gamma
2021-03-08	NG	0	0	24	0	Gamma
2021-03-08	NE	0	0	24	0.25	Gamma
2021-03-08	MC	0	0	24	0	Gamma
2021-03-08	KWW	0	0	24	0	Gamma
2021-03-08	KW	0	0	24	0.958333	Gamma
2021-03-08	KB	0	0	24	0	Gamma
2021-03-08	IV	0	0	24	0.791667	Gamma
2021-03-08	IA	0	0	24	0.708333	Gamma
2021-03-08	HO	0	0	24	0.583333	Gamma
2021-03-08	GR	0	0	24	0.666667	Gamma
2021-03-08	FC	0	0	24	0.833333	Gamma
2021-03-08	EH	0	0	24	0.916667	Gamma
2021-03-08	DI	0	0	24	0	Gamma
2021-03-08	CP	0	0	24	0	Gamma
2021-03-08	CD	0	0	24	0	Gamma
2021-03-08	CB	0	0	24	0	Gamma
2021-03-08	BW	0	0	24	1	Gamma
2021-03-08	BL	0	0	24	0	Gamma
2021-03-08	AS	0	0	24	0.75	Gamma
2021-03-08	76	0	0	24	0	Gamma
2021-03-08	69	0	0	24	0	Gamma
2021-03-08	47	0	0	24	0	Gamma
2021-03-08	23	0	0	24	0.75	Gamma
2021-03-08	203	0	0	24	0	Gamma
2021-03-08	111	0	0	24	0.541667	Gamma
2021-03-08	WW	0	0	0	0	BA.1
2021-03-08	WO	0	0	0	0	BA.1
2021-03-08	WL	0	0	0	0	BA.1
2021-03-08	WD	0	0	0	0	BA.1
2021-03-08	WB	0	0	0	0	BA.1
2021-03-08	UB	0	0	0	0	BA.1
2021-03-08	TT	0	0	0	0	BA.1
2021-03-08	TC	0	0	0	0	BA.1
2021-03-08	SW	0	0	0	0	BA.1
2021-03-08	SS	0	0	0	0	BA.1
2021-03-08	SG	0	0	0	0	BA.1
2021-03-08	SE	0	0	0	0	BA.1
2021-03-08	SB	0	0	0	0	BA.1
2021-03-08	PTC	0	0	0	0	BA.1
2021-03-08	PT	0	0	0	0	BA.1
2021-03-08	NW	0	0	0	0	BA.1
2021-03-08	NTC	0	0	0	0	BA.1
2021-03-08	NO	0	0	0	0	BA.1
2021-03-08	NG	0	0	0	0	BA.1
2021-03-08	NE	0	0	0	0	BA.1
2021-03-08	MC	0	0	0	0	BA.1
2021-03-08	KWW	0	0	0	0	BA.1
2021-03-08	KW	0	0	0	0	BA.1
2021-03-08	KB	0	0	0	0	BA.1
2021-03-08	IV	0	0	0	0	BA.1
2021-03-08	IA	0	0	0	0	BA.1
2021-03-08	HO	0	0	0	0	BA.1
2021-03-08	GR	0	0	0	0	BA.1
2021-03-08	FC	0	0	0	0	BA.1
2021-03-08	EH	0	0	0	0	BA.1
2021-03-08	DI	0	0	0	0	BA.1
2021-03-08	CP	0	0	0	0	BA.1
2021-03-08	CD	0	0	0	0	BA.1
2021-03-08	CB	0	0	0	0	BA.1
2021-03-08	BW	0	0	0	0	BA.1
2021-03-08	BL	0	0	0	0	BA.1
2021-03-08	AS	0	0	0	0	BA.1
2021-03-08	76	0	0	0	0	BA.1
2021-03-08	69	0	0	0	0	BA.1
2021-03-08	47	0	0	0	0	BA.1
2021-03-08	23	0	0	0	0	BA.1
2021-03-08	203	0	0	0	0	BA.1
2021-03-08	111	0	0	0	0	BA.1
2021-03-08	WW	0	0	0	0	BA.2
2021-03-08	WO	0	0	0	0	BA.2
2021-03-08	WL	0	0	0	0	BA.2
2021-03-08	WD	0	0	0	0	BA.2
2021-03-08	WB	0	0	0	0	BA.2
2021-03-08	UB	0	0	0	0	BA.2
2021-03-08	TT	0	0	0	0	BA.2
2021-03-08	TC	0	0	0	0	BA.2
2021-03-08	SW	0	0	0	0	BA.2
2021-03-08	SS	0	0	0	0	BA.2
2021-03-08	SG	0	0	0	0	BA.2
2021-03-08	SE	0	0	0	0	BA.2
2021-03-08	SB	0	0	0	0	BA.2
2021-03-08	PTC	0	0	0	0	BA.2
2021-03-08	PT	0	0	0	0	BA.2
2021-03-08	NW	0	0	0	0	BA.2
2021-03-08	NTC	0	0	0	0	BA.2
2021-03-08	NO	0	0	0	0	BA.2
2021-03-08	NG	0	0	0	0	BA.2
2021-03-08	NE	0	0	0	0	BA.2
2021-03-08	MC	0	0	0	0	BA.2
2021-03-08	KWW	0	0	0	0	BA.2
2021-03-08	KW	0	0	0	0	BA.2
2021-03-08	KB	0	0	0	0	BA.2
2021-03-08	IV	0	0	0	0	BA.2
2021-03-08	IA	0	0	0	0	BA.2
2021-03-08	HO	0	0	0	0	BA.2
2021-03-08	GR	0	0	0	0	BA.2
2021-03-08	FC	0	0	0	0	BA.2
2021-03-08	EH	0	0	0	0	BA.2
2021-03-08	DI	0	0	0	0	BA.2
2021-03-08	CP	0	0	0	0	BA.2
2021-03-08	CD	0	0	0	0	BA.2
2021-03-08	CB	0	0	0	0	BA.2
2021-03-08	BW	0	0	0	0	BA.2
2021-03-08	BL	0	0	0	0	BA.2
2021-03-08	AS	0	0	0	0	BA.2
2021-03-08	76	0	0	0	0	BA.2
2021-03-08	69	0	0	0	0	BA.2
2021-03-08	47	0	0	0	0	BA.2
2021-03-08	23	0	0	0	0	BA.2
2021-03-08	203	0	0	0	0	BA.2
2021-03-08	111	0	0	0	0	BA.2
2021-03-08	WW	0	0	0	0	BA.3
2021-03-08	WO	0	0	0	0	BA.3
2021-03-08	WL	0	0	0	0	BA.3
2021-03-08	WD	0	0	0	0	BA.3
2021-03-08	WB	0	0	0	0	BA.3
2021-03-08	UB	0	0	0	0	BA.3
2021-03-08	TT	0	0	0	0	BA.3
2021-03-08	TC	0	0	0	0	BA.3
2021-03-08	SW	0	0	0	0	BA.3
2021-03-08	SS	0	0	0	0	BA.3
2021-03-08	SG	0	0	0	0	BA.3
2021-03-08	SE	0	0	0	0	BA.3
2021-03-08	SB	0	0	0	0	BA.3
2021-03-08	PTC	0	0	0	0	BA.3
2021-03-08	PT	0	0	0	0	BA.3
2021-03-08	NW	0	0	0	0	BA.3
2021-03-08	NTC	0	0	0	0	BA.3
2021-03-08	NO	0	0	0	0	BA.3
2021-03-08	NG	0	0	0	0	BA.3
2021-03-08	NE	0	0	0	0	BA.3
2021-03-08	MC	0	0	0	0	BA.3
2021-03-08	KWW	0	0	0	0	BA.3
2021-03-08	KW	0	0	0	0	BA.3
2021-03-08	KB	0	0	0	0	BA.3
2021-03-08	IV	0	0	0	0	BA.3
2021-03-08	IA	0	0	0	0	BA.3
2021-03-08	HO	0	0	0	0	BA.3
2021-03-08	GR	0	0	0	0	BA.3
2021-03-08	FC	0	0	0	0	BA.3
2021-03-08	EH	0	0	0	0	BA.3
2021-03-08	DI	0	0	0	0	BA.3
2021-03-08	CP	0	0	0	0	BA.3
2021-03-08	CD	0	0	0	0	BA.3
2021-03-08	CB	0	0	0	0	BA.3
2021-03-08	BW	0	0	0	0	BA.3
2021-03-08	BL	0	0	0	0	BA.3
2021-03-08	AS	0	0	0	0	BA.3
2021-03-08	76	0	0	0	0	BA.3
2021-03-08	69	0	0	0	0	BA.3
2021-03-08	47	0	0	0	0	BA.3
2021-03-08	23	0	0	0	0	BA.3
2021-03-08	203	0	0	0	0	BA.3
2021-03-08	111	0	0	0	0	BA.3
2021-03-08	WW	0	0	0	0	BA.4
2021-03-08	WO	0	0	0	0	BA.4
2021-03-08	WL	0	0	0	0	BA.4
2021-03-08	WD	0	0	0	0	BA.4
2021-03-08	WB	0	0	0	0	BA.4
2021-03-08	UB	0	0	0	0	BA.4
2021-03-08	TT	0	0	0	0	BA.4
2021-03-08	TC	0	0	0	0	BA.4
2021-03-08	SW	0	0	0	0	BA.4
2021-03-08	SS	0	0	0	0	BA.4
2021-03-08	SG	0	0	0	0	BA.4
2021-03-08	SE	0	0	0	0	BA.4
2021-03-08	SB	0	0	0	0	BA.4
2021-03-08	PTC	0	0	0	0	BA.4
2021-03-08	PT	0	0	0	0	BA.4
2021-03-08	NW	0	0	0	0	BA.4
2021-03-08	NTC	0	0	0	0	BA.4
2021-03-08	NO	0	0	0	0	BA.4
2021-03-08	NG	0	0	0	0	BA.4
2021-03-08	NE	0	0	0	0	BA.4
2021-03-08	MC	0	0	0	0	BA.4
2021-03-08	KWW	0	0	0	0	BA.4
2021-03-08	KW	0	0	0	0	BA.4
2021-03-08	KB	0	0	0	0	BA.4
2021-03-08	IV	0	0	0	0	BA.4
2021-03-08	IA	0	0	0	0	BA.4
2021-03-08	HO	0	0	0	0	BA.4
2021-03-08	GR	0	0	0	0	BA.4
2021-03-08	FC	0	0	0	0	BA.4
2021-03-08	EH	0	0	0	0	BA.4
2021-03-08	DI	0	0	0	0	BA.4
2021-03-08	CP	0	0	0	0	BA.4
2021-03-08	CD	0	0	0	0	BA.4
2021-03-08	CB	0	0	0	0	BA.4
2021-03-08	BW	0	0	0	0	BA.4
2021-03-08	BL	0	0	0	0	BA.4
2021-03-08	AS	0	0	0	0	BA.4
2021-03-08	76	0	0	0	0	BA.4
2021-03-08	69	0	0	0	0	BA.4
2021-03-08	47	0	0	0	0	BA.4
2021-03-08	23	0	0	0	0	BA.4
2021-03-08	203	0	0	0	0	BA.4
2021-03-08	111	0	0	0	0	BA.4
2021-03-08	WW	0	0	0	0	BA.5
2021-03-08	WO	0	0	0	0	BA.5
2021-03-08	WL	0	0	0	0	BA.5
2021-03-08	WD	0	0	0	0	BA.5
2021-03-08	WB	0	0	0	0	BA.5
2021-03-08	UB	0	0	0	0	BA.5
2021-03-08	TT	0	0	0	0	BA.5
2021-03-08	TC	0	0	0	0	BA.5
2021-03-08	SW	0	0	0	0	BA.5
2021-03-08	SS	0	0	0	0	BA.5
2021-03-08	SG	0	0	0	0	BA.5
2021-03-08	SE	0	0	0	0	BA.5
2021-03-08	SB	0	0	0	0	BA.5
2021-03-08	PTC	0	0	0	0	BA.5
2021-03-08	PT	0	0	0	0	BA.5
2021-03-08	NW	0	0	0	0	BA.5
2021-03-08	NTC	0	0	0	0	BA.5
2021-03-08	NO	0	0	0	0	BA.5
2021-03-08	NG	0	0	0	0	BA.5
2021-03-08	NE	0	0	0	0	BA.5
2021-03-08	MC	0	0	0	0	BA.5
2021-03-08	KWW	0	0	0	0	BA.5
2021-03-08	KW	0	0	0	0	BA.5
2021-03-08	KB	0	0	0	0	BA.5
2021-03-08	IV	0	0	0	0	BA.5
2021-03-08	IA	0	0	0	0	BA.5
2021-03-08	HO	0	0	0	0	BA.5
2021-03-08	GR	0	0	0	0	BA.5
2021-03-08	FC	0	0	0	0	BA.5
2021-03-08	EH	0	0	0	0	BA.5
2021-03-08	DI	0	0	0	0	BA.5
2021-03-08	CP	0	0	0	0	BA.5
2021-03-08	CD	0	0	0	0	BA.5
2021-03-08	CB	0	0	0	0	BA.5
2021-03-08	BW	0	0	0	0	BA.5
2021-03-08	BL	0	0	0	0	BA.5
2021-03-08	AS	0	0	0	0	BA.5
2021-03-08	76	0	0	0	0	BA.5
2021-03-08	69	0	0	0	0	BA.5
2021-03-08	47	0	0	0	0	BA.5
2021-03-08	23	0	0	0	0	BA.5
2021-03-08	203	0	0	0	0	BA.5
2021-03-08	111	0	0	0	0	BA.5
2021-03-08	WW	0	0	4	0	Zeta
2021-03-08	WO	0	0	4	1	Zeta
2021-03-08	WL	0	0	4	0.75	Zeta
2021-03-08	WD	0	0	4	0.5	Zeta
2021-03-08	WB	0	0	4	0	Zeta
2021-03-08	UB	0	0	4	0	Zeta
2021-03-08	TT	0	0	4	0	Zeta
2021-03-08	TC	0	0	4	0	Zeta
2021-03-08	SW	0	0	4	0	Zeta
2021-03-08	SS	0	0	4	0	Zeta
2021-03-08	SG	0	0	4	0	Zeta
2021-03-08	SE	0	0	4	0.75	Zeta
2021-03-08	SB	0	0	4	0	Zeta
2021-03-08	PTC	0	0	4	0	Zeta
2021-03-08	PT	0	0	4	0	Zeta
2021-03-08	NW	0	0	4	0	Zeta
2021-03-08	NTC	0	0	4	0	Zeta
2021-03-08	NO	0	0	4	0.25	Zeta
2021-03-08	NG	0	0	4	0	Zeta
2021-03-08	NE	0	0	4	0.25	Zeta
2021-03-08	MC	0	0	4	0	Zeta
2021-03-08	KWW	0	0	4	0	Zeta
2021-03-08	KW	0	0	4	0.75	Zeta
2021-03-08	KB	0	0	4	0	Zeta
2021-03-08	IV	0	0	4	1	Zeta
2021-03-08	IA	0	0	4	0.75	Zeta
2021-03-08	HO	0	0	4	0.25	Zeta
2021-03-08	GR	0	0	4	0.75	Zeta
2021-03-08	FC	0	0	4	1	Zeta
2021-03-08	EH	0	0	4	1	Zeta
2021-03-08	DI	0	0	4	0	Zeta
2021-03-08	CP	0	0	4	0	Zeta
2021-03-08	CD	0	0	4	0	Zeta
2021-03-08	CB	0	0	4	0	Zeta
2021-03-08	BW	0	0	4	0.75	Zeta
2021-03-08	BL	0	0	4	0	Zeta
2021-03-08	AS	0	0	4	0.75	Zeta
2021-03-08	76	0	0	4	0	Zeta
2021-03-08	69	0	0	4	0	Zeta
2021-03-08	47	0	0	4	0	Zeta
2021-03-08	23	0	0	4	0.25	Zeta
2021-03-08	203	0	0	4	0	Zeta
2021-03-08	111	0	0	4	0.5	Zeta
2021-03-08	WW	0	0	19	0	Lambda
2021-03-08	WO	0	0	19	1	Lambda
2021-03-08	WL	0	0	19	1	Lambda
2021-03-08	WD	0	0	19	0.894737	Lambda
2021-03-08	WB	0	0	19	0	Lambda
2021-03-08	UB	0	0	19	0	Lambda
2021-03-08	TT	0	0	19	0	Lambda
2021-03-08	TC	0	0	19	0	Lambda
2021-03-08	SW	0	0	19	0	Lambda
2021-03-08	SS	0	0	19	0	Lambda
2021-03-08	SG	0	0	19	0	Lambda
2021-03-08	SE	0	0	19	0.842105	Lambda
2021-03-08	SB	0	0	19	0	Lambda
2021-03-08	PTC	0	0	19	0	Lambda
2021-03-08	PT	0	0	19	0	Lambda
2021-03-08	NW	0	0	19	0	Lambda
2021-03-08	NTC	0	0	19	0	Lambda
2021-03-08	NO	0	0	19	0.105263	Lambda
2021-03-08	NG	0	0	19	0	Lambda
2021-03-08	NE	0	0	19	0.105263	Lambda
2021-03-08	MC	0	0	19	0	Lambda
2021-03-08	KWW	0	0	19	0	Lambda
2021-03-08	KW	0	0	19	1	Lambda
2021-03-08	KB	0	0	19	0	Lambda
2021-03-08	IV	0	0	19	1	Lambda
2021-03-08	IA	0	0	19	0.263158	Lambda
2021-03-08	HO	0	0	19	0.842105	Lambda
2021-03-08	GR	0	0	19	0.789474	Lambda
2021-03-08	FC	0	0	19	0.789474	Lambda
2021-03-08	EH	0	0	19	1	Lambda
2021-03-08	DI	0	0	19	0	Lambda
2021-03-08	CP	0	0	19	0	Lambda
2021-03-08	CD	0	0	19	0	Lambda
2021-03-08	CB	0	0	19	0	Lambda
2021-03-08	BW	0	0	19	1	Lambda
2021-03-08	BL	0	0	19	0	Lambda
2021-03-08	AS	0	0	19	0.315789	Lambda
2021-03-08	76	0	0	19	0	Lambda
2021-03-08	69	0	0	19	0	Lambda
2021-03-08	47	0	0	19	0	Lambda
2021-03-08	23	0	0	19	0.263158	Lambda
2021-03-08	203	0	0	19	0	Lambda
2021-03-08	111	0	0	19	0.263158	Lambda
2021-03-15	WW	0	0	26	1	Gamma
2021-03-15	WO	0	0	26	1	Gamma
2021-03-15	WL	0	0	26	1	Gamma
2021-03-15	WD	0	0	26	0.884615	Gamma
2021-03-15	WB	0.503238	1	26	0.961538	Gamma
2021-03-15	UB	0	0	26	1	Gamma
2021-03-15	TT	0	0	26	1	Gamma
2021-03-15	TC	0	0	26	1	Gamma
2021-03-15	SW	0.020586	1	26	1	Gamma
2021-03-15	SS	0	0	26	1	Gamma
2021-03-15	SG	0	0	26	0.846154	Gamma
2021-03-15	SE	0	0	26	1	Gamma
2021-03-15	SB	0	0	26	1	Gamma
2021-03-15	PTC	0	0	26	0	Gamma
2021-03-15	PT	0	0	26	1	Gamma
2021-03-15	NW	0	0	26	1	Gamma
2021-03-15	NTC	0	0	26	0	Gamma
2021-03-15	NO	0	0	26	0.846154	Gamma
2021-03-15	NG	0	0	26	0.961538	Gamma
2021-03-15	NE	0	0	26	1	Gamma
2021-03-15	MC	0	0	26	1	Gamma
2021-03-15	KWW	0.100464	1	26	1	Gamma
2021-03-15	KW	0	0	26	1	Gamma
2021-03-15	KB	0	0	26	0.807692	Gamma
2021-03-15	IV	0	0	26	0.961538	Gamma
2021-03-15	IA	0	0	26	1	Gamma
2021-03-15	HO	0	0	26	1	Gamma
2021-03-15	GR	0	0	26	1	Gamma
2021-03-15	FC	0	0	26	1	Gamma
2021-03-15	EH	0	0	26	1	Gamma
2021-03-15	DI	0	0	26	0	Gamma
2021-03-15	CP	0	0	26	1	Gamma
2021-03-15	CD	0	0	26	1	Gamma
2021-03-15	CB	0	0	26	1	Gamma
2021-03-15	BW	0	0	26	1	Gamma
2021-03-15	BL	0	0	26	0	Gamma
2021-03-15	AS	0	0	26	1	Gamma
2021-03-15	76	0	0	26	1	Gamma
2021-03-15	69	0	0	26	0.961538	Gamma
2021-03-15	47	0	0	26	0.769231	Gamma
2021-03-15	23	0	0	26	1	Gamma
2021-03-15	203	0	0	26	1	Gamma
2021-03-15	111	0	0	26	1	Gamma
2021-03-15	WW	0	0	0	0	BA.1
2021-03-15	WO	0	0	0	0	BA.1
2021-03-15	WL	0	0	0	0	BA.1
2021-03-15	WD	0	0	0	0	BA.1
2021-03-15	WB	0	0	0	0	BA.1
2021-03-15	UB	0	0	0	0	BA.1
2021-03-15	TT	0	0	0	0	BA.1
2021-03-15	TC	0	0	0	0	BA.1
2021-03-15	SW	0	0	0	0	BA.1
2021-03-15	SS	0	0	0	0	BA.1
2021-03-15	SG	0	0	0	0	BA.1
2021-03-15	SE	0	0	0	0	BA.1
2021-03-15	SB	0	0	0	0	BA.1
2021-03-15	PTC	0	0	0	0	BA.1
2021-03-15	PT	0	0	0	0	BA.1
2021-03-15	NW	0	0	0	0	BA.1
2021-03-15	NTC	0	0	0	0	BA.1
2021-03-15	NO	0	0	0	0	BA.1
2021-03-15	NG	0	0	0	0	BA.1
2021-03-15	NE	0	0	0	0	BA.1
2021-03-15	MC	0	0	0	0	BA.1
2021-03-15	KWW	0	0	0	0	BA.1
2021-03-15	KW	0	0	0	0	BA.1
2021-03-15	KB	0	0	0	0	BA.1
2021-03-15	IV	0	0	0	0	BA.1
2021-03-15	IA	0	0	0	0	BA.1
2021-03-15	HO	0	0	0	0	BA.1
2021-03-15	GR	0	0	0	0	BA.1
2021-03-15	FC	0	0	0	0	BA.1
2021-03-15	EH	0	0	0	0	BA.1
2021-03-15	DI	0	0	0	0	BA.1
2021-03-15	CP	0	0	0	0	BA.1
2021-03-15	CD	0	0	0	0	BA.1
2021-03-15	CB	0	0	0	0	BA.1
2021-03-15	BW	0	0	0	0	BA.1
2021-03-15	BL	0	0	0	0	BA.1
2021-03-15	AS	0	0	0	0	BA.1
2021-03-15	76	0	0	0	0	BA.1
2021-03-15	69	0	0	0	0	BA.1
2021-03-15	47	0	0	0	0	BA.1
2021-03-15	23	0	0	0	0	BA.1
2021-03-15	203	0	0	0	0	BA.1
2021-03-15	111	0	0	0	0	BA.1
2021-03-15	WW	0	0	0	0	BA.2
2021-03-15	WO	0	0	0	0	BA.2
2021-03-15	WL	0	0	0	0	BA.2
2021-03-15	WD	0	0	0	0	BA.2
2021-03-15	WB	0	0	0	0	BA.2
2021-03-15	UB	0	0	0	0	BA.2
2021-03-15	TT	0	0	0	0	BA.2
2021-03-15	TC	0	0	0	0	BA.2
2021-03-15	SW	0	0	0	0	BA.2
2021-03-15	SS	0	0	0	0	BA.2
2021-03-15	SG	0	0	0	0	BA.2
2021-03-15	SE	0	0	0	0	BA.2
2021-03-15	SB	0	0	0	0	BA.2
2021-03-15	PTC	0	0	0	0	BA.2
2021-03-15	PT	0	0	0	0	BA.2
2021-03-15	NW	0	0	0	0	BA.2
2021-03-15	NTC	0	0	0	0	BA.2
2021-03-15	NO	0	0	0	0	BA.2
2021-03-15	NG	0	0	0	0	BA.2
2021-03-15	NE	0	0	0	0	BA.2
2021-03-15	MC	0	0	0	0	BA.2
2021-03-15	KWW	0	0	0	0	BA.2
2021-03-15	KW	0	0	0	0	BA.2
2021-03-15	KB	0	0	0	0	BA.2
2021-03-15	IV	0	0	0	0	BA.2
2021-03-15	IA	0	0	0	0	BA.2
2021-03-15	HO	0	0	0	0	BA.2
2021-03-15	GR	0	0	0	0	BA.2
2021-03-15	FC	0	0	0	0	BA.2
2021-03-15	EH	0	0	0	0	BA.2
2021-03-15	DI	0	0	0	0	BA.2
2021-03-15	CP	0	0	0	0	BA.2
2021-03-15	CD	0	0	0	0	BA.2
2021-03-15	CB	0	0	0	0	BA.2
2021-03-15	BW	0	0	0	0	BA.2
2021-03-15	BL	0	0	0	0	BA.2
2021-03-15	AS	0	0	0	0	BA.2
2021-03-15	76	0	0	0	0	BA.2
2021-03-15	69	0	0	0	0	BA.2
2021-03-15	47	0	0	0	0	BA.2
2021-03-15	23	0	0	0	0	BA.2
2021-03-15	203	0	0	0	0	BA.2
2021-03-15	111	0	0	0	0	BA.2
2021-03-15	WW	0	0	0	0	BA.3
2021-03-15	WO	0	0	0	0	BA.3
2021-03-15	WL	0	0	0	0	BA.3
2021-03-15	WD	0	0	0	0	BA.3
2021-03-15	WB	0	0	0	0	BA.3
2021-03-15	UB	0	0	0	0	BA.3
2021-03-15	TT	0	0	0	0	BA.3
2021-03-15	TC	0	0	0	0	BA.3
2021-03-15	SW	0	0	0	0	BA.3
2021-03-15	SS	0	0	0	0	BA.3
2021-03-15	SG	0	0	0	0	BA.3
2021-03-15	SE	0	0	0	0	BA.3
2021-03-15	SB	0	0	0	0	BA.3
2021-03-15	PTC	0	0	0	0	BA.3
2021-03-15	PT	0	0	0	0	BA.3
2021-03-15	NW	0	0	0	0	BA.3
2021-03-15	NTC	0	0	0	0	BA.3
2021-03-15	NO	0	0	0	0	BA.3
2021-03-15	NG	0	0	0	0	BA.3
2021-03-15	NE	0	0	0	0	BA.3
2021-03-15	MC	0	0	0	0	BA.3
2021-03-15	KWW	0	0	0	0	BA.3
2021-03-15	KW	0	0	0	0	BA.3
2021-03-15	KB	0	0	0	0	BA.3
2021-03-15	IV	0	0	0	0	BA.3
2021-03-15	IA	0	0	0	0	BA.3
2021-03-15	HO	0	0	0	0	BA.3
2021-03-15	GR	0	0	0	0	BA.3
2021-03-15	FC	0	0	0	0	BA.3
2021-03-15	EH	0	0	0	0	BA.3
2021-03-15	DI	0	0	0	0	BA.3
2021-03-15	CP	0	0	0	0	BA.3
2021-03-15	CD	0	0	0	0	BA.3
2021-03-15	CB	0	0	0	0	BA.3
2021-03-15	BW	0	0	0	0	BA.3
2021-03-15	BL	0	0	0	0	BA.3
2021-03-15	AS	0	0	0	0	BA.3
2021-03-15	76	0	0	0	0	BA.3
2021-03-15	69	0	0	0	0	BA.3
2021-03-15	47	0	0	0	0	BA.3
2021-03-15	23	0	0	0	0	BA.3
2021-03-15	203	0	0	0	0	BA.3
2021-03-15	111	0	0	0	0	BA.3
2021-03-15	WW	0	0	0	0	BA.4
2021-03-15	WO	0	0	0	0	BA.4
2021-03-15	WL	0	0	0	0	BA.4
2021-03-15	WD	0	0	0	0	BA.4
2021-03-15	WB	0	0	0	0	BA.4
2021-03-15	UB	0	0	0	0	BA.4
2021-03-15	TT	0	0	0	0	BA.4
2021-03-15	TC	0	0	0	0	BA.4
2021-03-15	SW	0	0	0	0	BA.4
2021-03-15	SS	0	0	0	0	BA.4
2021-03-15	SG	0	0	0	0	BA.4
2021-03-15	SE	0	0	0	0	BA.4
2021-03-15	SB	0	0	0	0	BA.4
2021-03-15	PTC	0	0	0	0	BA.4
2021-03-15	PT	0	0	0	0	BA.4
2021-03-15	NW	0	0	0	0	BA.4
2021-03-15	NTC	0	0	0	0	BA.4
2021-03-15	NO	0	0	0	0	BA.4
2021-03-15	NG	0	0	0	0	BA.4
2021-03-15	NE	0	0	0	0	BA.4
2021-03-15	MC	0	0	0	0	BA.4
2021-03-15	KWW	0	0	0	0	BA.4
2021-03-15	KW	0	0	0	0	BA.4
2021-03-15	KB	0	0	0	0	BA.4
2021-03-15	IV	0	0	0	0	BA.4
2021-03-15	IA	0	0	0	0	BA.4
2021-03-15	HO	0	0	0	0	BA.4
2021-03-15	GR	0	0	0	0	BA.4
2021-03-15	FC	0	0	0	0	BA.4
2021-03-15	EH	0	0	0	0	BA.4
2021-03-15	DI	0	0	0	0	BA.4
2021-03-15	CP	0	0	0	0	BA.4
2021-03-15	CD	0	0	0	0	BA.4
2021-03-15	CB	0	0	0	0	BA.4
2021-03-15	BW	0	0	0	0	BA.4
2021-03-15	BL	0	0	0	0	BA.4
2021-03-15	AS	0	0	0	0	BA.4
2021-03-15	76	0	0	0	0	BA.4
2021-03-15	69	0	0	0	0	BA.4
2021-03-15	47	0	0	0	0	BA.4
2021-03-15	23	0	0	0	0	BA.4
2021-03-15	203	0	0	0	0	BA.4
2021-03-15	111	0	0	0	0	BA.4
2021-03-15	WW	0	0	0	0	BA.5
2021-03-15	WO	0	0	0	0	BA.5
2021-03-15	WL	0	0	0	0	BA.5
2021-03-15	WD	0	0	0	0	BA.5
2021-03-15	WB	0	0	0	0	BA.5
2021-03-15	UB	0	0	0	0	BA.5
2021-03-15	TT	0	0	0	0	BA.5
2021-03-15	TC	0	0	0	0	BA.5
2021-03-15	SW	0	0	0	0	BA.5
2021-03-15	SS	0	0	0	0	BA.5
2021-03-15	SG	0	0	0	0	BA.5
2021-03-15	SE	0	0	0	0	BA.5
2021-03-15	SB	0	0	0	0	BA.5
2021-03-15	PTC	0	0	0	0	BA.5
2021-03-15	PT	0	0	0	0	BA.5
2021-03-15	NW	0	0	0	0	BA.5
2021-03-15	NTC	0	0	0	0	BA.5
2021-03-15	NO	0	0	0	0	BA.5
2021-03-15	NG	0	0	0	0	BA.5
2021-03-15	NE	0	0	0	0	BA.5
2021-03-15	MC	0	0	0	0	BA.5
2021-03-15	KWW	0	0	0	0	BA.5
2021-03-15	KW	0	0	0	0	BA.5
2021-03-15	KB	0	0	0	0	BA.5
2021-03-15	IV	0	0	0	0	BA.5
2021-03-15	IA	0	0	0	0	BA.5
2021-03-15	HO	0	0	0	0	BA.5
2021-03-15	GR	0	0	0	0	BA.5
2021-03-15	FC	0	0	0	0	BA.5
2021-03-15	EH	0	0	0	0	BA.5
2021-03-15	DI	0	0	0	0	BA.5
2021-03-15	CP	0	0	0	0	BA.5
2021-03-15	CD	0	0	0	0	BA.5
2021-03-15	CB	0	0	0	0	BA.5
2021-03-15	BW	0	0	0	0	BA.5
2021-03-15	BL	0	0	0	0	BA.5
2021-03-15	AS	0	0	0	0	BA.5
2021-03-15	76	0	0	0	0	BA.5
2021-03-15	69	0	0	0	0	BA.5
2021-03-15	47	0	0	0	0	BA.5
2021-03-15	23	0	0	0	0	BA.5
2021-03-15	203	0	0	0	0	BA.5
2021-03-15	111	0	0	0	0	BA.5
2021-03-15	WW	0	0	4	1	Zeta
2021-03-15	WO	0	0	4	1	Zeta
2021-03-15	WL	0	0	4	1	Zeta
2021-03-15	WD	0	0	4	1	Zeta
2021-03-15	WB	0	0	4	0.75	Zeta
2021-03-15	UB	0	0	4	1	Zeta
2021-03-15	TT	0	0	4	1	Zeta
2021-03-15	TC	0	0	4	1	Zeta
2021-03-15	SW	0	0	4	1	Zeta
2021-03-15	SS	0	0	4	1	Zeta
2021-03-15	SG	0	0	4	0.75	Zeta
2021-03-15	SE	0	0	4	1	Zeta
2021-03-15	SB	0	0	4	1	Zeta
2021-03-15	PTC	0	0	4	0	Zeta
2021-03-15	PT	0	0	4	1	Zeta
2021-03-15	NW	0	0	4	1	Zeta
2021-03-15	NTC	0	0	4	0	Zeta
2021-03-15	NO	0	0	4	0.75	Zeta
2021-03-15	NG	0	0	4	0.75	Zeta
2021-03-15	NE	0	0	4	1	Zeta
2021-03-15	MC	0	0	4	1	Zeta
2021-03-15	KWW	0	0	4	1	Zeta
2021-03-15	KW	0	0	4	1	Zeta
2021-03-15	KB	0	0	4	0.75	Zeta
2021-03-15	IV	0	0	4	1	Zeta
2021-03-15	IA	0	0	4	1	Zeta
2021-03-15	HO	0	0	4	1	Zeta
2021-03-15	GR	0	0	4	1	Zeta
2021-03-15	FC	0	0	4	1	Zeta
2021-03-15	EH	0	0	4	1	Zeta
2021-03-15	DI	0	0	4	0	Zeta
2021-03-15	CP	0	0	4	1	Zeta
2021-03-15	CD	0	0	4	1	Zeta
2021-03-15	CB	0	0	4	1	Zeta
2021-03-15	BW	0	0	4	1	Zeta
2021-03-15	BL	0	0	4	0	Zeta
2021-03-15	AS	0	0	4	1	Zeta
2021-03-15	76	0	0	4	1	Zeta
2021-03-15	69	0	0	4	0.75	Zeta
2021-03-15	47	0	0	4	0.5	Zeta
2021-03-15	23	0	0	4	1	Zeta
2021-03-15	203	0	0	4	1	Zeta
2021-03-15	111	0	0	4	1	Zeta
2021-03-15	WW	0	0	28	1	Lambda
2021-03-15	WO	0	0	28	1	Lambda
2021-03-15	WL	0	0	28	1	Lambda
2021-03-15	WD	0	0	28	1	Lambda
2021-03-15	WB	0	0	28	0.5	Lambda
2021-03-15	UB	0	0	28	1	Lambda
2021-03-15	TT	0	0	28	1	Lambda
2021-03-15	TC	0	0	28	1	Lambda
2021-03-15	SW	0	0	28	0.5	Lambda
2021-03-15	SS	0	0	28	1	Lambda
2021-03-15	SG	0	0	28	0.964286	Lambda
2021-03-15	SE	0	0	28	1	Lambda
2021-03-15	SB	0	0	28	0.5	Lambda
2021-03-15	PTC	0	0	28	0	Lambda
2021-03-15	PT	0	0	28	1	Lambda
2021-03-15	NW	0	0	28	1	Lambda
2021-03-15	NTC	0	0	28	0	Lambda
2021-03-15	NO	0	0	28	0.5	Lambda
2021-03-15	NG	0	0	28	1	Lambda
2021-03-15	NE	0	0	28	0.642857	Lambda
2021-03-15	MC	0	0	28	1	Lambda
2021-03-15	KWW	0	0	28	1	Lambda
2021-03-15	KW	0	0	28	1	Lambda
2021-03-15	KB	0	0	28	0.464286	Lambda
2021-03-15	IV	0	0	28	1	Lambda
2021-03-15	IA	0	0	28	0.5	Lambda
2021-03-15	HO	0	0	28	1	Lambda
2021-03-15	GR	0	0	28	0.5	Lambda
2021-03-15	FC	0	0	28	0.5	Lambda
2021-03-15	EH	0	0	28	1	Lambda
2021-03-15	DI	0	0	28	0	Lambda
2021-03-15	CP	0	0	28	1	Lambda
2021-03-15	CD	0	0	28	0.5	Lambda
2021-03-15	CB	0	0	28	1	Lambda
2021-03-15	BW	0	0	28	0.892857	Lambda
2021-03-15	BL	0	0	28	0	Lambda
2021-03-15	AS	0	0	28	1	Lambda
2021-03-15	76	0.075	1	28	0.5	Lambda
2021-03-15	69	0	0	28	1	Lambda
2021-03-15	47	0	0	28	0.5	Lambda
2021-03-15	23	0	0	28	1	Lambda
2021-03-15	203	0	0	28	0.5	Lambda
2021-03-15	111	0	0	28	1	Lambda
2021-03-22	WW	0	0	25	1	Gamma
2021-03-22	WO	0	0	25	0	Gamma
2021-03-22	WL	0	0	25	0.76	Gamma
2021-03-22	WD	0	0	25	0	Gamma
2021-03-22	WB	0	0	25	0.96	Gamma
2021-03-22	UB	0	0	25	1	Gamma
2021-03-22	TT	0	0	25	0.96	Gamma
2021-03-22	TC	0	0	25	0.52	Gamma
2021-03-22	SW	0	0	25	0.84	Gamma
2021-03-22	SS	0	0	25	1	Gamma
2021-03-22	SG	0	0	25	1	Gamma
2021-03-22	SE	0	0	25	1	Gamma
2021-03-22	SB	0	0	25	1	Gamma
2021-03-22	PTC	0	0	25	0	Gamma
2021-03-22	PT	0	0	25	0.6	Gamma
2021-03-22	NW	0	0	25	0.92	Gamma
2021-03-22	NTC	0	0	25	0	Gamma
2021-03-22	NO	0	0	25	1	Gamma
2021-03-22	NG	0.177215	1	25	1	Gamma
2021-03-22	NE	0	0	25	1	Gamma
2021-03-22	MC	0	0	25	0	Gamma
2021-03-22	KWW	0.028436	1	25	0.96	Gamma
2021-03-22	KW	0	0	25	0.92	Gamma
2021-03-22	KB	0	0	25	1	Gamma
2021-03-22	IV	0	0	25	1	Gamma
2021-03-22	IA	0	0	25	0.96	Gamma
2021-03-22	HO	0	0	25	1	Gamma
2021-03-22	GR	0	0	25	0	Gamma
2021-03-22	FC	0	0	25	0.92	Gamma
2021-03-22	EH	0	0	25	0.96	Gamma
2021-03-22	DI	0	0	25	0	Gamma
2021-03-22	CP	0	0	25	1	Gamma
2021-03-22	CD	0	0	25	1	Gamma
2021-03-22	CB	0	0	25	1	Gamma
2021-03-22	BW	0	0	25	0.96	Gamma
2021-03-22	BL	0	0	25	0	Gamma
2021-03-22	AS	0	0	25	0.64	Gamma
2021-03-22	76	0	0	25	1	Gamma
2021-03-22	69	0.322357	1	25	1	Gamma
2021-03-22	47	0	0	25	1	Gamma
2021-03-22	23	0	0	25	1	Gamma
2021-03-22	203	0	0	25	0	Gamma
2021-03-22	111	0	0	25	1	Gamma
2021-03-22	WW	0	0	0	0	BA.1
2021-03-22	WO	0	0	0	0	BA.1
2021-03-22	WL	0	0	0	0	BA.1
2021-03-22	WD	0	0	0	0	BA.1
2021-03-22	WB	0	0	0	0	BA.1
2021-03-22	UB	0	0	0	0	BA.1
2021-03-22	TT	0	0	0	0	BA.1
2021-03-22	TC	0	0	0	0	BA.1
2021-03-22	SW	0	0	0	0	BA.1
2021-03-22	SS	0	0	0	0	BA.1
2021-03-22	SG	0	0	0	0	BA.1
2021-03-22	SE	0	0	0	0	BA.1
2021-03-22	SB	0	0	0	0	BA.1
2021-03-22	PTC	0	0	0	0	BA.1
2021-03-22	PT	0	0	0	0	BA.1
2021-03-22	NW	0	0	0	0	BA.1
2021-03-22	NTC	0	0	0	0	BA.1
2021-03-22	NO	0	0	0	0	BA.1
2021-03-22	NG	0	0	0	0	BA.1
2021-03-22	NE	0	0	0	0	BA.1
2021-03-22	MC	0	0	0	0	BA.1
2021-03-22	KWW	0	0	0	0	BA.1
2021-03-22	KW	0	0	0	0	BA.1
2021-03-22	KB	0	0	0	0	BA.1
2021-03-22	IV	0	0	0	0	BA.1
2021-03-22	IA	0	0	0	0	BA.1
2021-03-22	HO	0	0	0	0	BA.1
2021-03-22	GR	0	0	0	0	BA.1
2021-03-22	FC	0	0	0	0	BA.1
2021-03-22	EH	0	0	0	0	BA.1
2021-03-22	DI	0	0	0	0	BA.1
2021-03-22	CP	0	0	0	0	BA.1
2021-03-22	CD	0	0	0	0	BA.1
2021-03-22	CB	0	0	0	0	BA.1
2021-03-22	BW	0	0	0	0	BA.1
2021-03-22	BL	0	0	0	0	BA.1
2021-03-22	AS	0	0	0	0	BA.1
2021-03-22	76	0	0	0	0	BA.1
2021-03-22	69	0	0	0	0	BA.1
2021-03-22	47	0	0	0	0	BA.1
2021-03-22	23	0	0	0	0	BA.1
2021-03-22	203	0	0	0	0	BA.1
2021-03-22	111	0	0	0	0	BA.1
2021-03-22	WW	0	0	0	0	BA.2
2021-03-22	WO	0	0	0	0	BA.2
2021-03-22	WL	0	0	0	0	BA.2
2021-03-22	WD	0	0	0	0	BA.2
2021-03-22	WB	0	0	0	0	BA.2
2021-03-22	UB	0	0	0	0	BA.2
2021-03-22	TT	0	0	0	0	BA.2
2021-03-22	TC	0	0	0	0	BA.2
2021-03-22	SW	0	0	0	0	BA.2
2021-03-22	SS	0	0	0	0	BA.2
2021-03-22	SG	0	0	0	0	BA.2
2021-03-22	SE	0	0	0	0	BA.2
2021-03-22	SB	0	0	0	0	BA.2
2021-03-22	PTC	0	0	0	0	BA.2
2021-03-22	PT	0	0	0	0	BA.2
2021-03-22	NW	0	0	0	0	BA.2
2021-03-22	NTC	0	0	0	0	BA.2
2021-03-22	NO	0	0	0	0	BA.2
2021-03-22	NG	0	0	0	0	BA.2
2021-03-22	NE	0	0	0	0	BA.2
2021-03-22	MC	0	0	0	0	BA.2
2021-03-22	KWW	0	0	0	0	BA.2
2021-03-22	KW	0	0	0	0	BA.2
2021-03-22	KB	0	0	0	0	BA.2
2021-03-22	IV	0	0	0	0	BA.2
2021-03-22	IA	0	0	0	0	BA.2
2021-03-22	HO	0	0	0	0	BA.2
2021-03-22	GR	0	0	0	0	BA.2
2021-03-22	FC	0	0	0	0	BA.2
2021-03-22	EH	0	0	0	0	BA.2
2021-03-22	DI	0	0	0	0	BA.2
2021-03-22	CP	0	0	0	0	BA.2
2021-03-22	CD	0	0	0	0	BA.2
2021-03-22	CB	0	0	0	0	BA.2
2021-03-22	BW	0	0	0	0	BA.2
2021-03-22	BL	0	0	0	0	BA.2
2021-03-22	AS	0	0	0	0	BA.2
2021-03-22	76	0	0	0	0	BA.2
2021-03-22	69	0	0	0	0	BA.2
2021-03-22	47	0	0	0	0	BA.2
2021-03-22	23	0	0	0	0	BA.2
2021-03-22	203	0	0	0	0	BA.2
2021-03-22	111	0	0	0	0	BA.2
2021-03-22	WW	0	0	0	0	BA.3
2021-03-22	WO	0	0	0	0	BA.3
2021-03-22	WL	0	0	0	0	BA.3
2021-03-22	WD	0	0	0	0	BA.3
2021-03-22	WB	0	0	0	0	BA.3
2021-03-22	UB	0	0	0	0	BA.3
2021-03-22	TT	0	0	0	0	BA.3
2021-03-22	TC	0	0	0	0	BA.3
2021-03-22	SW	0	0	0	0	BA.3
2021-03-22	SS	0	0	0	0	BA.3
2021-03-22	SG	0	0	0	0	BA.3
2021-03-22	SE	0	0	0	0	BA.3
2021-03-22	SB	0	0	0	0	BA.3
2021-03-22	PTC	0	0	0	0	BA.3
2021-03-22	PT	0	0	0	0	BA.3
2021-03-22	NW	0	0	0	0	BA.3
2021-03-22	NTC	0	0	0	0	BA.3
2021-03-22	NO	0	0	0	0	BA.3
2021-03-22	NG	0	0	0	0	BA.3
2021-03-22	NE	0	0	0	0	BA.3
2021-03-22	MC	0	0	0	0	BA.3
2021-03-22	KWW	0	0	0	0	BA.3
2021-03-22	KW	0	0	0	0	BA.3
2021-03-22	KB	0	0	0	0	BA.3
2021-03-22	IV	0	0	0	0	BA.3
2021-03-22	IA	0	0	0	0	BA.3
2021-03-22	HO	0	0	0	0	BA.3
2021-03-22	GR	0	0	0	0	BA.3
2021-03-22	FC	0	0	0	0	BA.3
2021-03-22	EH	0	0	0	0	BA.3
2021-03-22	DI	0	0	0	0	BA.3
2021-03-22	CP	0	0	0	0	BA.3
2021-03-22	CD	0	0	0	0	BA.3
2021-03-22	CB	0	0	0	0	BA.3
2021-03-22	BW	0	0	0	0	BA.3
2021-03-22	BL	0	0	0	0	BA.3
2021-03-22	AS	0	0	0	0	BA.3
2021-03-22	76	0	0	0	0	BA.3
2021-03-22	69	0	0	0	0	BA.3
2021-03-22	47	0	0	0	0	BA.3
2021-03-22	23	0	0	0	0	BA.3
2021-03-22	203	0	0	0	0	BA.3
2021-03-22	111	0	0	0	0	BA.3
2021-03-22	WW	0	0	0	0	BA.4
2021-03-22	WO	0	0	0	0	BA.4
2021-03-22	WL	0	0	0	0	BA.4
2021-03-22	WD	0	0	0	0	BA.4
2021-03-22	WB	0	0	0	0	BA.4
2021-03-22	UB	0	0	0	0	BA.4
2021-03-22	TT	0	0	0	0	BA.4
2021-03-22	TC	0	0	0	0	BA.4
2021-03-22	SW	0	0	0	0	BA.4
2021-03-22	SS	0	0	0	0	BA.4
2021-03-22	SG	0	0	0	0	BA.4
2021-03-22	SE	0	0	0	0	BA.4
2021-03-22	SB	0	0	0	0	BA.4
2021-03-22	PTC	0	0	0	0	BA.4
2021-03-22	PT	0	0	0	0	BA.4
2021-03-22	NW	0	0	0	0	BA.4
2021-03-22	NTC	0	0	0	0	BA.4
2021-03-22	NO	0	0	0	0	BA.4
2021-03-22	NG	0	0	0	0	BA.4
2021-03-22	NE	0	0	0	0	BA.4
2021-03-22	MC	0	0	0	0	BA.4
2021-03-22	KWW	0	0	0	0	BA.4
2021-03-22	KW	0	0	0	0	BA.4
2021-03-22	KB	0	0	0	0	BA.4
2021-03-22	IV	0	0	0	0	BA.4
2021-03-22	IA	0	0	0	0	BA.4
2021-03-22	HO	0	0	0	0	BA.4
2021-03-22	GR	0	0	0	0	BA.4
2021-03-22	FC	0	0	0	0	BA.4
2021-03-22	EH	0	0	0	0	BA.4
2021-03-22	DI	0	0	0	0	BA.4
2021-03-22	CP	0	0	0	0	BA.4
2021-03-22	CD	0	0	0	0	BA.4
2021-03-22	CB	0	0	0	0	BA.4
2021-03-22	BW	0	0	0	0	BA.4
2021-03-22	BL	0	0	0	0	BA.4
2021-03-22	AS	0	0	0	0	BA.4
2021-03-22	76	0	0	0	0	BA.4
2021-03-22	69	0	0	0	0	BA.4
2021-03-22	47	0	0	0	0	BA.4
2021-03-22	23	0	0	0	0	BA.4
2021-03-22	203	0	0	0	0	BA.4
2021-03-22	111	0	0	0	0	BA.4
2021-03-22	WW	0	0	0	0	BA.5
2021-03-22	WO	0	0	0	0	BA.5
2021-03-22	WL	0	0	0	0	BA.5
2021-03-22	WD	0	0	0	0	BA.5
2021-03-22	WB	0	0	0	0	BA.5
2021-03-22	UB	0	0	0	0	BA.5
2021-03-22	TT	0	0	0	0	BA.5
2021-03-22	TC	0	0	0	0	BA.5
2021-03-22	SW	0	0	0	0	BA.5
2021-03-22	SS	0	0	0	0	BA.5
2021-03-22	SG	0	0	0	0	BA.5
2021-03-22	SE	0	0	0	0	BA.5
2021-03-22	SB	0	0	0	0	BA.5
2021-03-22	PTC	0	0	0	0	BA.5
2021-03-22	PT	0	0	0	0	BA.5
2021-03-22	NW	0	0	0	0	BA.5
2021-03-22	NTC	0	0	0	0	BA.5
2021-03-22	NO	0	0	0	0	BA.5
2021-03-22	NG	0	0	0	0	BA.5
2021-03-22	NE	0	0	0	0	BA.5
2021-03-22	MC	0	0	0	0	BA.5
2021-03-22	KWW	0	0	0	0	BA.5
2021-03-22	KW	0	0	0	0	BA.5
2021-03-22	KB	0	0	0	0	BA.5
2021-03-22	IV	0	0	0	0	BA.5
2021-03-22	IA	0	0	0	0	BA.5
2021-03-22	HO	0	0	0	0	BA.5
2021-03-22	GR	0	0	0	0	BA.5
2021-03-22	FC	0	0	0	0	BA.5
2021-03-22	EH	0	0	0	0	BA.5
2021-03-22	DI	0	0	0	0	BA.5
2021-03-22	CP	0	0	0	0	BA.5
2021-03-22	CD	0	0	0	0	BA.5
2021-03-22	CB	0	0	0	0	BA.5
2021-03-22	BW	0	0	0	0	BA.5
2021-03-22	BL	0	0	0	0	BA.5
2021-03-22	AS	0	0	0	0	BA.5
2021-03-22	76	0	0	0	0	BA.5
2021-03-22	69	0	0	0	0	BA.5
2021-03-22	47	0	0	0	0	BA.5
2021-03-22	23	0	0	0	0	BA.5
2021-03-22	203	0	0	0	0	BA.5
2021-03-22	111	0	0	0	0	BA.5
2021-03-22	WW	0	0	4	1	Zeta
2021-03-22	WO	0	0	4	0	Zeta
2021-03-22	WL	0	0	4	0.25	Zeta
2021-03-22	WD	0	0	4	0	Zeta
2021-03-22	WB	0	0	4	0.75	Zeta
2021-03-22	UB	0	0	4	1	Zeta
2021-03-22	TT	0	0	4	1	Zeta
2021-03-22	TC	0	0	4	0.5	Zeta
2021-03-22	SW	0	0	4	0.5	Zeta
2021-03-22	SS	0	0	4	1	Zeta
2021-03-22	SG	0	0	4	1	Zeta
2021-03-22	SE	0	0	4	1	Zeta
2021-03-22	SB	0	0	4	1	Zeta
2021-03-22	PTC	0	0	4	0	Zeta
2021-03-22	PT	0	0	4	0.5	Zeta
2021-03-22	NW	0	0	4	0.75	Zeta
2021-03-22	NTC	0	0	4	0	Zeta
2021-03-22	NO	0	0	4	1	Zeta
2021-03-22	NG	0	0	4	1	Zeta
2021-03-22	NE	0	0	4	1	Zeta
2021-03-22	MC	0	0	4	0	Zeta
2021-03-22	KWW	0	0	4	1	Zeta
2021-03-22	KW	0	0	4	0.75	Zeta
2021-03-22	KB	0	0	4	1	Zeta
2021-03-22	IV	0	0	4	1	Zeta
2021-03-22	IA	0	0	4	0.75	Zeta
2021-03-22	HO	0	0	4	1	Zeta
2021-03-22	GR	0	0	4	0	Zeta
2021-03-22	FC	0	0	4	0.75	Zeta
2021-03-22	EH	0	0	4	1	Zeta
2021-03-22	DI	0	0	4	0	Zeta
2021-03-22	CP	0	0	4	1	Zeta
2021-03-22	CD	0	0	4	1	Zeta
2021-03-22	CB	0	0	4	1	Zeta
2021-03-22	BW	0	0	4	0.75	Zeta
2021-03-22	BL	0	0	4	0	Zeta
2021-03-22	AS	0	0	4	0.75	Zeta
2021-03-22	76	0	0	4	1	Zeta
2021-03-22	69	0	0	4	1	Zeta
2021-03-22	47	0	0	4	1	Zeta
2021-03-22	23	0	0	4	1	Zeta
2021-03-22	203	0	0	4	0	Zeta
2021-03-22	111	0	0	4	1	Zeta
2021-03-22	WW	0	0	28	1	Lambda
2021-03-22	WO	0	0	28	0	Lambda
2021-03-22	WL	0	0	28	0.5	Lambda
2021-03-22	WD	0	0	28	0	Lambda
2021-03-22	WB	0	0	28	1	Lambda
2021-03-22	UB	0	0	28	1	Lambda
2021-03-22	TT	0	0	28	0.5	Lambda
2021-03-22	TC	0	0	28	0.0714286	Lambda
2021-03-22	SW	0	0	28	0.964286	Lambda
2021-03-22	SS	0	0	28	1	Lambda
2021-03-22	SG	0	0	28	1	Lambda
2021-03-22	SE	0	0	28	0.5	Lambda
2021-03-22	SB	0	0	28	0.5	Lambda
2021-03-22	PTC	0	0	28	0	Lambda
2021-03-22	PT	0	0	28	0.392857	Lambda
2021-03-22	NW	0	0	28	1	Lambda
2021-03-22	NTC	0	0	28	0	Lambda
2021-03-22	NO	0	0	28	0.5	Lambda
2021-03-22	NG	0	0	28	1	Lambda
2021-03-22	NE	0	0	28	0.5	Lambda
2021-03-22	MC	0	0	28	0	Lambda
2021-03-22	KWW	0	0	28	1	Lambda
2021-03-22	KW	0	0	28	0.214286	Lambda
2021-03-22	KB	0	0	28	1	Lambda
2021-03-22	IV	0	0	28	1	Lambda
2021-03-22	IA	0.167419	3	28	1	Lambda
2021-03-22	HO	0	0	28	1	Lambda
2021-03-22	GR	0	0	28	0	Lambda
2021-03-22	FC	0	0	28	1	Lambda
2021-03-22	EH	0	0	28	0.5	Lambda
2021-03-22	DI	0	0	28	0	Lambda
2021-03-22	CP	0	0	28	0.785714	Lambda
2021-03-22	CD	0	0	28	1	Lambda
2021-03-22	CB	0	0	28	1	Lambda
2021-03-22	BW	0	0	28	1	Lambda
2021-03-22	BL	0	0	28	0	Lambda
2021-03-22	AS	0	0	28	1	Lambda
2021-03-22	76	0	0	28	1	Lambda
2021-03-22	69	0	0	28	1	Lambda
2021-03-22	47	0	0	28	0.5	Lambda
2021-03-22	23	0	0	28	0.5	Lambda
2021-03-22	203	0	0	28	0	Lambda
2021-03-22	111	0	0	28	0.5	Lambda
2021-03-29	WW	0	0	25	0.96	Gamma
2021-03-29	WO	0	0	25	0.96	Gamma
2021-03-29	WL	0	0	25	1	Gamma
2021-03-29	WD	0	0	25	0.96	Gamma
2021-03-29	WB	0	0	25	0	Gamma
2021-03-29	UB	0	0	25	1	Gamma
2021-03-29	TT	0	0	25	0	Gamma
2021-03-29	TC	0	0	25	0.96	Gamma
2021-03-29	SW	0	0	25	0.96	Gamma
2021-03-29	SS	0	0	25	0.88	Gamma
2021-03-29	SG	0	0	25	0.96	Gamma
2021-03-29	SE	0	0	25	0.96	Gamma
2021-03-29	SB	0	0	25	0.76	Gamma
2021-03-29	PTC	0	0	25	0	Gamma
2021-03-29	PT	0	0	25	0	Gamma
2021-03-29	NW	0	0	25	1	Gamma
2021-03-29	NTC	0	0	25	0	Gamma
2021-03-29	NO	0	0	25	0.76	Gamma
2021-03-29	NG	0	0	25	0.96	Gamma
2021-03-29	NE	0	0	25	1	Gamma
2021-03-29	MC	0	0	25	0.8	Gamma
2021-03-29	KWW	0	0	25	1	Gamma
2021-03-29	KW	0.136865	1	25	1	Gamma
2021-03-29	KB	0.554431	2	25	1	Gamma
2021-03-29	IV	0	0	25	1	Gamma
2021-03-29	IA	0	0	25	1	Gamma
2021-03-29	HO	0	0	25	0.92	Gamma
2021-03-29	GR	0	0	25	0.96	Gamma
2021-03-29	FC	0	0	25	1	Gamma
2021-03-29	EH	0	0	25	0.72	Gamma
2021-03-29	DI	0	0	25	0	Gamma
2021-03-29	CP	0	0	25	0.96	Gamma
2021-03-29	CD	0	0	25	1	Gamma
2021-03-29	CB	0	0	25	1	Gamma
2021-03-29	BW	0	0	25	1	Gamma
2021-03-29	BL	0	0	25	0	Gamma
2021-03-29	AS	0.192074	1	25	0.92	Gamma
2021-03-29	76	0	0	25	0	Gamma
2021-03-29	69	0	0	25	0	Gamma
2021-03-29	47	0	0	25	0	Gamma
2021-03-29	23	0	0	25	0.92	Gamma
2021-03-29	203	0	0	25	0.96	Gamma
2021-03-29	111	0.095068	1	25	1	Gamma
2021-03-29	WW	0	0	0	0	BA.1
2021-03-29	WO	0	0	0	0	BA.1
2021-03-29	WL	0	0	0	0	BA.1
2021-03-29	WD	0	0	0	0	BA.1
2021-03-29	WB	0	0	0	0	BA.1
2021-03-29	UB	0	0	0	0	BA.1
2021-03-29	TT	0	0	0	0	BA.1
2021-03-29	TC	0	0	0	0	BA.1
2021-03-29	SW	0	0	0	0	BA.1
2021-03-29	SS	0	0	0	0	BA.1
2021-03-29	SG	0	0	0	0	BA.1
2021-03-29	SE	0	0	0	0	BA.1
2021-03-29	SB	0	0	0	0	BA.1
2021-03-29	PTC	0	0	0	0	BA.1
2021-03-29	PT	0	0	0	0	BA.1
2021-03-29	NW	0	0	0	0	BA.1
2021-03-29	NTC	0	0	0	0	BA.1
2021-03-29	NO	0	0	0	0	BA.1
2021-03-29	NG	0	0	0	0	BA.1
2021-03-29	NE	0	0	0	0	BA.1
2021-03-29	MC	0	0	0	0	BA.1
2021-03-29	KWW	0	0	0	0	BA.1
2021-03-29	KW	0	0	0	0	BA.1
2021-03-29	KB	0	0	0	0	BA.1
2021-03-29	IV	0	0	0	0	BA.1
2021-03-29	IA	0	0	0	0	BA.1
2021-03-29	HO	0	0	0	0	BA.1
2021-03-29	GR	0	0	0	0	BA.1
2021-03-29	FC	0	0	0	0	BA.1
2021-03-29	EH	0	0	0	0	BA.1
2021-03-29	DI	0	0	0	0	BA.1
2021-03-29	CP	0	0	0	0	BA.1
2021-03-29	CD	0	0	0	0	BA.1
2021-03-29	CB	0	0	0	0	BA.1
2021-03-29	BW	0	0	0	0	BA.1
2021-03-29	BL	0	0	0	0	BA.1
2021-03-29	AS	0	0	0	0	BA.1
2021-03-29	76	0	0	0	0	BA.1
2021-03-29	69	0	0	0	0	BA.1
2021-03-29	47	0	0	0	0	BA.1
2021-03-29	23	0	0	0	0	BA.1
2021-03-29	203	0	0	0	0	BA.1
2021-03-29	111	0	0	0	0	BA.1
2021-03-29	WW	0	0	0	0	BA.2
2021-03-29	WO	0	0	0	0	BA.2
2021-03-29	WL	0	0	0	0	BA.2
2021-03-29	WD	0	0	0	0	BA.2
2021-03-29	WB	0	0	0	0	BA.2
2021-03-29	UB	0	0	0	0	BA.2
2021-03-29	TT	0	0	0	0	BA.2
2021-03-29	TC	0	0	0	0	BA.2
2021-03-29	SW	0	0	0	0	BA.2
2021-03-29	SS	0	0	0	0	BA.2
2021-03-29	SG	0	0	0	0	BA.2
2021-03-29	SE	0	0	0	0	BA.2
2021-03-29	SB	0	0	0	0	BA.2
2021-03-29	PTC	0	0	0	0	BA.2
2021-03-29	PT	0	0	0	0	BA.2
2021-03-29	NW	0	0	0	0	BA.2
2021-03-29	NTC	0	0	0	0	BA.2
2021-03-29	NO	0	0	0	0	BA.2
2021-03-29	NG	0	0	0	0	BA.2
2021-03-29	NE	0	0	0	0	BA.2
2021-03-29	MC	0	0	0	0	BA.2
2021-03-29	KWW	0	0	0	0	BA.2
2021-03-29	KW	0	0	0	0	BA.2
2021-03-29	KB	0	0	0	0	BA.2
2021-03-29	IV	0	0	0	0	BA.2
2021-03-29	IA	0	0	0	0	BA.2
2021-03-29	HO	0	0	0	0	BA.2
2021-03-29	GR	0	0	0	0	BA.2
2021-03-29	FC	0	0	0	0	BA.2
2021-03-29	EH	0	0	0	0	BA.2
2021-03-29	DI	0	0	0	0	BA.2
2021-03-29	CP	0	0	0	0	BA.2
2021-03-29	CD	0	0	0	0	BA.2
2021-03-29	CB	0	0	0	0	BA.2
2021-03-29	BW	0	0	0	0	BA.2
2021-03-29	BL	0	0	0	0	BA.2
2021-03-29	AS	0	0	0	0	BA.2
2021-03-29	76	0	0	0	0	BA.2
2021-03-29	69	0	0	0	0	BA.2
2021-03-29	47	0	0	0	0	BA.2
2021-03-29	23	0	0	0	0	BA.2
2021-03-29	203	0	0	0	0	BA.2
2021-03-29	111	0	0	0	0	BA.2
2021-03-29	WW	0	0	0	0	BA.3
2021-03-29	WO	0	0	0	0	BA.3
2021-03-29	WL	0	0	0	0	BA.3
2021-03-29	WD	0	0	0	0	BA.3
2021-03-29	WB	0	0	0	0	BA.3
2021-03-29	UB	0	0	0	0	BA.3
2021-03-29	TT	0	0	0	0	BA.3
2021-03-29	TC	0	0	0	0	BA.3
2021-03-29	SW	0	0	0	0	BA.3
2021-03-29	SS	0	0	0	0	BA.3
2021-03-29	SG	0	0	0	0	BA.3
2021-03-29	SE	0	0	0	0	BA.3
2021-03-29	SB	0	0	0	0	BA.3
2021-03-29	PTC	0	0	0	0	BA.3
2021-03-29	PT	0	0	0	0	BA.3
2021-03-29	NW	0	0	0	0	BA.3
2021-03-29	NTC	0	0	0	0	BA.3
2021-03-29	NO	0	0	0	0	BA.3
2021-03-29	NG	0	0	0	0	BA.3
2021-03-29	NE	0	0	0	0	BA.3
2021-03-29	MC	0	0	0	0	BA.3
2021-03-29	KWW	0	0	0	0	BA.3
2021-03-29	KW	0	0	0	0	BA.3
2021-03-29	KB	0	0	0	0	BA.3
2021-03-29	IV	0	0	0	0	BA.3
2021-03-29	IA	0	0	0	0	BA.3
2021-03-29	HO	0	0	0	0	BA.3
2021-03-29	GR	0	0	0	0	BA.3
2021-03-29	FC	0	0	0	0	BA.3
2021-03-29	EH	0	0	0	0	BA.3
2021-03-29	DI	0	0	0	0	BA.3
2021-03-29	CP	0	0	0	0	BA.3
2021-03-29	CD	0	0	0	0	BA.3
2021-03-29	CB	0	0	0	0	BA.3
2021-03-29	BW	0	0	0	0	BA.3
2021-03-29	BL	0	0	0	0	BA.3
2021-03-29	AS	0	0	0	0	BA.3
2021-03-29	76	0	0	0	0	BA.3
2021-03-29	69	0	0	0	0	BA.3
2021-03-29	47	0	0	0	0	BA.3
2021-03-29	23	0	0	0	0	BA.3
2021-03-29	203	0	0	0	0	BA.3
2021-03-29	111	0	0	0	0	BA.3
2021-03-29	WW	0	0	0	0	BA.4
2021-03-29	WO	0	0	0	0	BA.4
2021-03-29	WL	0	0	0	0	BA.4
2021-03-29	WD	0	0	0	0	BA.4
2021-03-29	WB	0	0	0	0	BA.4
2021-03-29	UB	0	0	0	0	BA.4
2021-03-29	TT	0	0	0	0	BA.4
2021-03-29	TC	0	0	0	0	BA.4
2021-03-29	SW	0	0	0	0	BA.4
2021-03-29	SS	0	0	0	0	BA.4
2021-03-29	SG	0	0	0	0	BA.4
2021-03-29	SE	0	0	0	0	BA.4
2021-03-29	SB	0	0	0	0	BA.4
2021-03-29	PTC	0	0	0	0	BA.4
2021-03-29	PT	0	0	0	0	BA.4
2021-03-29	NW	0	0	0	0	BA.4
2021-03-29	NTC	0	0	0	0	BA.4
2021-03-29	NO	0	0	0	0	BA.4
2021-03-29	NG	0	0	0	0	BA.4
2021-03-29	NE	0	0	0	0	BA.4
2021-03-29	MC	0	0	0	0	BA.4
2021-03-29	KWW	0	0	0	0	BA.4
2021-03-29	KW	0	0	0	0	BA.4
2021-03-29	KB	0	0	0	0	BA.4
2021-03-29	IV	0	0	0	0	BA.4
2021-03-29	IA	0	0	0	0	BA.4
2021-03-29	HO	0	0	0	0	BA.4
2021-03-29	GR	0	0	0	0	BA.4
2021-03-29	FC	0	0	0	0	BA.4
2021-03-29	EH	0	0	0	0	BA.4
2021-03-29	DI	0	0	0	0	BA.4
2021-03-29	CP	0	0	0	0	BA.4
2021-03-29	CD	0	0	0	0	BA.4
2021-03-29	CB	0	0	0	0	BA.4
2021-03-29	BW	0	0	0	0	BA.4
2021-03-29	BL	0	0	0	0	BA.4
2021-03-29	AS	0	0	0	0	BA.4
2021-03-29	76	0	0	0	0	BA.4
2021-03-29	69	0	0	0	0	BA.4
2021-03-29	47	0	0	0	0	BA.4
2021-03-29	23	0	0	0	0	BA.4
2021-03-29	203	0	0	0	0	BA.4
2021-03-29	111	0	0	0	0	BA.4
2021-03-29	WW	0	0	0	0	BA.5
2021-03-29	WO	0	0	0	0	BA.5
2021-03-29	WL	0	0	0	0	BA.5
2021-03-29	WD	0	0	0	0	BA.5
2021-03-29	WB	0	0	0	0	BA.5
2021-03-29	UB	0	0	0	0	BA.5
2021-03-29	TT	0	0	0	0	BA.5
2021-03-29	TC	0	0	0	0	BA.5
2021-03-29	SW	0	0	0	0	BA.5
2021-03-29	SS	0	0	0	0	BA.5
2021-03-29	SG	0	0	0	0	BA.5
2021-03-29	SE	0	0	0	0	BA.5
2021-03-29	SB	0	0	0	0	BA.5
2021-03-29	PTC	0	0	0	0	BA.5
2021-03-29	PT	0	0	0	0	BA.5
2021-03-29	NW	0	0	0	0	BA.5
2021-03-29	NTC	0	0	0	0	BA.5
2021-03-29	NO	0	0	0	0	BA.5
2021-03-29	NG	0	0	0	0	BA.5
2021-03-29	NE	0	0	0	0	BA.5
2021-03-29	MC	0	0	0	0	BA.5
2021-03-29	KWW	0	0	0	0	BA.5
2021-03-29	KW	0	0	0	0	BA.5
2021-03-29	KB	0	0	0	0	BA.5
2021-03-29	IV	0	0	0	0	BA.5
2021-03-29	IA	0	0	0	0	BA.5
2021-03-29	HO	0	0	0	0	BA.5
2021-03-29	GR	0	0	0	0	BA.5
2021-03-29	FC	0	0	0	0	BA.5
2021-03-29	EH	0	0	0	0	BA.5
2021-03-29	DI	0	0	0	0	BA.5
2021-03-29	CP	0	0	0	0	BA.5
2021-03-29	CD	0	0	0	0	BA.5
2021-03-29	CB	0	0	0	0	BA.5
2021-03-29	BW	0	0	0	0	BA.5
2021-03-29	BL	0	0	0	0	BA.5
2021-03-29	AS	0	0	0	0	BA.5
2021-03-29	76	0	0	0	0	BA.5
2021-03-29	69	0	0	0	0	BA.5
2021-03-29	47	0	0	0	0	BA.5
2021-03-29	23	0	0	0	0	BA.5
2021-03-29	203	0	0	0	0	BA.5
2021-03-29	111	0	0	0	0	BA.5
2021-03-29	WW	0	0	4	0.75	Zeta
2021-03-29	WO	0	0	4	0.75	Zeta
2021-03-29	WL	0	0	4	1	Zeta
2021-03-29	WD	0	0	4	0.75	Zeta
2021-03-29	WB	0	0	4	0	Zeta
2021-03-29	UB	0	0	4	1	Zeta
2021-03-29	TT	0	0	4	0	Zeta
2021-03-29	TC	0	0	4	0.75	Zeta
2021-03-29	SW	0	0	4	0.5	Zeta
2021-03-29	SS	0	0	4	0.75	Zeta
2021-03-29	SG	0	0	4	1	Zeta
2021-03-29	SE	0	0	4	1	Zeta
2021-03-29	SB	0	0	4	0.75	Zeta
2021-03-29	PTC	0	0	4	0	Zeta
2021-03-29	PT	0	0	4	0	Zeta
2021-03-29	NW	0	0	4	1	Zeta
2021-03-29	NTC	0	0	4	0	Zeta
2021-03-29	NO	0	0	4	0.75	Zeta
2021-03-29	NG	0	0	4	1	Zeta
2021-03-29	NE	0	0	4	0.75	Zeta
2021-03-29	MC	0	0	4	1	Zeta
[truncated: 31,953 more rows]
